# Supplementary material for: In silico prediction of housekeeping long intergenic non-coding RNAs reveals HKlincR1 as an essential player in lung cancer cell survival
Source: Sci Rep. 2019 May 14;9:7372. doi: 10.1038/s41598-019-43758-7 (PMC6517443; doi:10.1038/s41598-019-43758-7)
Supplement: Supplementary file 2 — Table S1 [file 41598_2019_43758_MOESM2_ESM.xlsx]

## Sheet: HK-lincRNA
List of HK-lincRNA identified from the HBM RNA-Seq data
tracking_id	class_code	nearest_ref_id	gene_id	gene_short_name	tss_id	locus	length
TCONS_00001974	=	ENST00000416769	XLOC_000338	LINC00339	TSS1041	1:22351680-22357716	1051
TCONS_00008024	=	ENST00000602412	XLOC_001444	RP11-343N15.5	TSS4071	1:121102016-121204983	1326
TCONS_00016311	=	ENST00000540383	XLOC_003031	CROCCP2	TSS8366	1:16767166-16978871	1765
TCONS_00019862	=	ENST00000606641	XLOC_003582	RP4-758J24.5	TSS10122	1:54492355-54494172	1817
TCONS_00021102	=	ENST00000435649	XLOC_003878	RP4-665J23.1	TSS10807	1:91248279-91320773	828
TCONS_00035345	=	ENST00000442526	XLOC_010545	RP11-517P14.2	TSS20499	10:43916033-43918346	1710
TCONS_00036773	=	ENST00000605920	XLOC_010882	RP11-182L21.6	TSS21262	10:81420646-81594750	1701
TCONS_00052290	=	ENST00000499732	XLOC_015853	NEAT1	TSS30482	11:65189972-65214309	1745
TCONS_00052297	=	ENST00000534336	XLOC_015855	MALAT1	TSS30486	11:65265217-65274610	8708
TCONS_00072464	=	ENST00000508564	XLOC_020870	RP11-834C11.4	TSS41294	12:54519881-54526627	1369
TCONS_00075908	=	ENST00000551450	XLOC_021412	RP3-462E2.3	TSS42951	12:112247895-112255634	7680
TCONS_00080272	=	ENST00000609803	XLOC_022117	LINC00938	TSS45021	12:46109696-46121711	2049
TCONS_00082884	=	ENST00000546580	XLOC_022394	RP11-620J15.3	TSS46130	12:58325310-58329958	571
TCONS_00083376	=	ENST00000552780	XLOC_022524	RP11-2H8.2	TSS46422	12:72148599-72193407	1431
TCONS_00104754	=	ENST00000554921	XLOC_030022	RP11-1112J20.2	TSS59428	14:63589724-63594932	814
TCONS_00120651	=	ENST00000602330	XLOC_034053	CTD-2576F9.2	TSS68112	15:95398702-95400240	475
TCONS_00146119	=	ENST00000582940	XLOC_040127	RP11-160O5.1	TSS81798	17:63096909-63113327	664
TCONS_00148107	=	ENST00000566986	XLOC_040380	RP13-516M14.1	TSS82790	17:80251591-80252786	1193
TCONS_00151273	=	ENST00000602353	XLOC_040736	RP11-78O7.2	TSS84261	17:19799902-19800600	681
TCONS_00152983	=	ENST00000585086	XLOC_041028	RP11-690G19.3	TSS85108	17:37394032-37411514	1654
TCONS_00158302	=	ENST00000582866	XLOC_041723	RP11-498C9.15	TSS87556	17:79836112-79839474	2682
TCONS_00160392	=	ENST00000581471	XLOC_043201	LINC00667	TSS89284	18:5232874-5247037	2034
TCONS_00176536	=	ENST00000600047	XLOC_046610	CTC-444N24.8	TSS97689	19:57772721-57774106	1385
TCONS_00180136	=	ENST00000587762	XLOC_046981	MIR24-2	TSS99214	19:13906273-13953617	1774
TCONS_00181660	=	ENST00000590677	XLOC_047195	LINC00662	TSS99887	19:28175487-28475892	883
TCONS_00188801	=	ENST00000602458	XLOC_049207	RP11-95D17.1	TSS103689	2:10076488-10079719	3231
TCONS_00200870	=	ENST00000567540	XLOC_051329	RP11-254F7.2	TSS109768	2:10179173-10221071	1572
TCONS_00205805	=	ENST00000426713	XLOC_052291	LINC00116	TSS112274	2:110969105-111043433	461
TCONS_00205898	=	ENST00000409569	XLOC_052299	MIR4435-1HG	TSS112309	2:111953419-112268567	514
TCONS_00216522	=	ENST00000435844	XLOC_057781	LINC00493	TSS119817	20:18548063-18550207	502
TCONS_00220974	=	ENST00000565493	XLOC_058688	LINC00657	TSS122069	20:34633543-34638882	5339
TCONS_00223896	=	ENST00000602901	XLOC_060264	LINC00478	TSS124143	21:17442841-18018671	356
TCONS_00243428	=	ENST00000460407	XLOC_065105	RP11-38P22.2	TSS134709	3:152557178-152559228	2050
TCONS_00251948	=	ENST00000609183	XLOC_066424	RP11-434H6.7	TSS138776	3:128882448-128882783	335
TCONS_00258966	=	ENST00000307533	XLOC_069822	AC093323.3	TSS143572	4:6672451-6679279	2311
TCONS_00264690	=	ENST00000466692	XLOC_071111	RP11-1398P2.1	TSS146623	4:1575534-1582210	579
TCONS_00265066	=	ENST00000513179	XLOC_071174	RP11-539L10.3	TSS146810	4:6672451-6679279	406
TCONS_00268857	=	ENST00000514608	XLOC_071968	RP11-21I10.2	TSS148717	4:119989153-119992299	974
TCONS_00274108	=	ENST00000502001	XLOC_075415	MIR4458HG	TSS152884	5:8333595-8463208	1005
TCONS_00275026	=	ENST00000607056	XLOC_075655	RP11-53O19.3	TSS153416	5:44826177-44832554	2517
TCONS_00281056	=	ENST00000501937	XLOC_076765	LINC00847	TSS156526	5:180255808-180266831	1809
TCONS_00282625	=	ENST00000606482	XLOC_077165	CTD-2081C10.7	TSS157404	5:53176122-53176881	759
TCONS_00292250	=	ENST00000411553	XLOC_081407	HCG11	TSS163729	6:26522075-26526807	4732
TCONS_00292251	=	ENST00000567732	XLOC_081408	CTA-14H9.5	TSS163730	6:26527290-26527632	342
TCONS_00308662	=	ENST00000564837	XLOC_087712	RP11-611L7.1	TSS174115	7:6676952-6699049	1569
TCONS_00315785	=	ENST00000564834	XLOC_089088	LINC01003	TSS177821	7:152160870-152162634	1764
TCONS_00318357	=	ENST00000580458	XLOC_089540	SNHG15	TSS179100	7:45022620-45026560	710
TCONS_00319864	=	ENST00000439105	XLOC_089881	AC074183.4	TSS179863	7:84568664-84569561	782
TCONS_00322804	=	ENST00000610021	XLOC_090344	RP4-813F11.4	TSS181245	7:140702409-140704649	2240
TCONS_00333522	=	ENST00000606064	XLOC_094674	RP11-722E23.2	TSS188226	8:33218360-33218933	573
TCONS_00334586	=	ENST00000606963	XLOC_094941	CTD-3025N20.3	TSS188797	8:66504084-66504707	623
TCONS_00341413	=	ENST00000593237	XLOC_097890	RP11-220I1.1	TSS193257	9:37079892-37358564	3985
TCONS_00344638	=	ENST00000444125	XLOC_098640	RP11-65J3.1	TSS195037	9:132094578-132121955	783
TCONS_00376660	=	ENST00000603385	XLOC_109366	RP11-258C19.7	TSS214792	X:53122891-53203505	1818
TCONS_00377304	=	ENST00000602985	XLOC_109542	JPX	TSS215127	X:73164158-73513409	476

## Sheet: TS-lincRNA
List of TS-lincRNA identified from the HBM RNAseq data
tracking_id	class_code	nearest_ref_id	gene_id	gene_short_name	tss_id	locus	length	tissue_specificity (highest expression)
TCONS_00001872	=	ENST00000435552	XLOC_000309	RP3-340N1.6	TSS989	1:20569587-20571148	480	testis
TCONS_00002820	=	ENST00000387069	XLOC_000474	RNU11	TSS1439	1:28915834-28975863	131	breast
TCONS_00004322	=	ENST00000610167	XLOC_000683	RP5-1198O20.4	TSS2130	1:44497597-44570647	333	testis
TCONS_00005259	=	ENST00000455010	XLOC_000863	RP11-90C4.3	TSS2591	1:56410759-56415792	453	testis
TCONS_00005261	=	ENST00000451914	XLOC_000865	RP4-710M16.2	TSS2593	1:56880634-56881638	545	liver
TCONS_00005845	=	ENST00000415686	XLOC_000974	RP4-598G3.1	TSS2912	1:73771852-73820934	358	testis
TCONS_00005982	=	ENST00000436121	XLOC_000995	RP11-550H2.1	TSS2969	1:76477008-76485041	369	testis
TCONS_00005984	=	ENST00000434540	XLOC_000996	RP11-550H2.2	TSS2970	1:76507375-76533682	2149	kidney
TCONS_00006139	=	ENST00000415629	XLOC_001026	RP4-726F1.1	TSS3048	1:79789453-79790548	355	testis
TCONS_00006198	=	ENST00000446227	XLOC_001041	RP11-413G15.1	TSS3079	1:83911735-83920454	736	testis
TCONS_00006731	=	ENST00000440116	XLOC_001155	RP11-286B14.1	TSS3360	1:95975671-96249551	1708	brain
TCONS_00006736	=	ENST00000603401	XLOC_001156	RP11-286B14.2	TSS3364	1:95975671-96249551	287	lymph node
TCONS_00006970	=	ENST00000415532	XLOC_001214	RP11-411H5.1	TSS3490	1:102189297-102195170	478	testis
TCONS_00007898	=	ENST00000442182	XLOC_001391	RP11-39H13.1	TSS3988	1:117838141-117863958	511	testis
TCONS_00010976	=	ENST00000439184	XLOC_001965	RP11-297H3.3	TSS5564	1:170143526-170210428	760	testis
TCONS_00011524	=	ENST00000442621	XLOC_002066	RP11-522D2.1	TSS5847	1:180528111-180535654	1489	heart
TCONS_00011592	=	ENST00000609720	XLOC_002081	RP11-33M22.2	TSS5882	1:181781839-181782396	557	brain
TCONS_00011629	=	ENST00000435492	XLOC_002090	RP11-317P15.3	TSS5896	1:182681996-182683679	259	testis
TCONS_00011833	=	ENST00000427337	XLOC_002132	LINC01037	TSS6008	1:187412737-187446354	424	colon
TCONS_00011834	=	ENST00000609113	XLOC_002133	RP11-445P19.3	TSS6009	1:187449424-187449746	322	heart
TCONS_00012913	=	ENST00000415754	XLOC_002358	RP11-459K23.2	TSS6587	1:208902032-208906529	527	testis
TCONS_00012918	=	ENST00000448988	XLOC_002362	RP11-372M18.1	TSS6592	1:209498800-209501877	492	testis
TCONS_00012921	=	ENST00000447257	XLOC_002363	RP11-372M18.2	TSS6594	1:209541006-209553165	326	testis
TCONS_00013132	=	ENST00000423842	XLOC_002396	RP11-61J19.3	TSS6694	1:212719035-212735369	332	testis
TCONS_00014096	=	ENST00000430921	XLOC_002581	RP11-66A2.1	TSS7195	1:232853816-232857996	372	testis
TCONS_00014314	=	ENST00000422844	XLOC_002638	RP11-136B18.2	TSS7331	1:238439336-238450316	197	testis
TCONS_00014359	=	ENST00000413994	XLOC_002655	RP11-527D7.1	TSS7364	1:241555701-241597079	473	brain
TCONS_00014679	=	ENST00000437830	XLOC_002765	XX-CR54.1	TSS7560	1:248855491-248862411	621	testis
TCONS_00016047	=	ENST00000438401	XLOC_002966	RP5-845O24.8	TSS8224	1:12882548-12883022	378	testis
TCONS_00016138	=	ENST00000606262	XLOC_003009	RP4-680D5.9	TSS8291	1:16009367-16076391	256	brain
TCONS_00020127	=	ENST00000427292	XLOC_003624	RP4-794H19.1	TSS10262	1:59250716-59419553	219	ovary
TCONS_00020128	=	ENST00000422198	XLOC_003625	RP11-145M4.1	TSS10264	1:59486058-59569770	171	ovary
TCONS_00020248	=	ENST00000447183	XLOC_003674	RP11-335E6.4	TSS10336	1:63604920-63628824	542	testis
TCONS_00021421	=	ENST00000423410	XLOC_003940	RP4-586O15.1	TSS10983	1:95776483-95783819	382	testis
TCONS_00021422	=	ENST00000438093	XLOC_003941	RP11-14O19.1	TSS10984	1:95816806-95817810	602	testis
TCONS_00021597	=	ENST00000420901	XLOC_003992	RP11-251P6.1	TSS11081	1:106130196-106161580	410	testis
TCONS_00021606	=	ENST00000417385	XLOC_003994	RP11-24P14.1	TSS11085	1:106470245-106565834	377	testis
TCONS_00022387	=	ENST00000430107	XLOC_004116	RP4-655J12.4	TSS11449	1:116966345-117021464	480	kidney
TCONS_00022570	=	ENST00000437523	XLOC_004176	RP11-344P13.4	TSS11570	1:121235159-121253352	309	liver
TCONS_00022621	=	ENST00000429121	XLOC_004193	RP11-782C8.5	TSS11605	1:143118703-143467632	658	breast
TCONS_00022638	=	ENST00000329536	XLOC_004196	RP11-435B5.4	TSS11612	1:143118703-143467632	300	adipose
TCONS_00024798	=	ENST00000442358	XLOC_004518	RP11-404O13.1	TSS12637	1:158101833-158110429	649	testis
TCONS_00025685	=	ENST00000440404	XLOC_004688	RP11-297H3.4	TSS13075	1:170240743-170253349	1457	testis
TCONS_00026265	=	ENST00000608417	XLOC_004850	GS1-204I12.1	TSS13418	1:185527503-185597659	601	testis
TCONS_00026335	=	ENST00000451690	XLOC_004884	LINC01032	TSS13474	1:192904812-192917387	276	testis
TCONS_00027157	=	ENST00000568112	XLOC_005053	RP11-565N2.1	TSS13907	1:208780444-208785537	279	breast
TCONS_00027158	=	ENST00000567538	XLOC_005054	RP11-565N2.2	TSS13908	1:208800085-208801430	285	brain
TCONS_00027161	=	ENST00000416349	XLOC_005057	RP11-385M4.1	TSS13911	1:209320611-209328446	473	testis
TCONS_00028289	=	ENST00000457698	XLOC_005315	RP11-66A2.2	TSS14516	1:232862999-232878461	2042	testis
TCONS_00028572	=	ENST00000431139	XLOC_005387	RP11-80B9.4	TSS14682	1:240902718-240906911	456	testis
TCONS_00033789	=	ENST00000431209	XLOC_010177	RP11-526P5.1	TSS19662	10:2488446-2609431	332	testis
TCONS_00033790	=	ENST00000438753	XLOC_010178	RP11-526P5.2	TSS19663	10:2488446-2609431	918	testis
TCONS_00033830	=	ENST00000455525	XLOC_010191	RP11-433J20.2	TSS19690	10:4067131-4070586	633	testis
TCONS_00033835	=	ENST00000434902	XLOC_010194	LINC00703	TSS19694	10:4426437-4452804	869	testis
TCONS_00034061	=	ENST00000420049	XLOC_010229	RP11-393K12.2	TSS19815	10:7139113-7139637	436	testis
TCONS_00034405	=	ENST00000434386	XLOC_010306	RP11-461K13.1	TSS19998	10:16320699-16337857	435	testis
TCONS_00035193	=	ENST00000564417	XLOC_010495	RP11-258F22.2	TSS20416	10:38080507-38080865	358	adrenal
TCONS_00035380	=	ENST00000446107	XLOC_010560	RP11-168P8.3	TSS20521	10:44354858-44480102	513	testis
TCONS_00035875	=	ENST00000442753	XLOC_010687	RP11-120C12.3	TSS20804	10:64049279-64063792	706	breast
TCONS_00036271	=	ENST00000558852	XLOC_010788	RP11-432J9.6	TSS21003	10:72698809-72715398	407	testis
TCONS_00037230	=	ENST00000423621	XLOC_010978	LINC00502	TSS21504	10:92806922-92821916	445	testis
TCONS_00038172	=	ENST00000424701	XLOC_011150	RP11-298H24.1	TSS22003	10:107900021-107948480	551	testis
TCONS_00038593	=	ENST00000445647	XLOC_011234	RP11-328K15.1	TSS22215	10:119494438-119512834	244	testis
TCONS_00039062	=	ENST00000414581	XLOC_011324	RP11-168C9.1	TSS22458	10:131076308-131089986	475	testis
TCONS_00039368	=	ENST00000418524	XLOC_011373	RP11-69C17.4	TSS22621	10:2208525-2231668	587	testis
TCONS_00039599	=	ENST00000457632	XLOC_011422	RP11-799O21.2	TSS22740	10:6933418-6962434	299	brain
TCONS_00039659	=	ENST00000419836	XLOC_011435	RP5-1051H14.2	TSS22769	10:9800745-9919971	344	testis
TCONS_00039671	=	ENST00000446372	XLOC_011440	SFTA1P	TSS22776	10:10724433-11378674	693	lung
TCONS_00040178	=	ENST00000607385	XLOC_011541	RP11-573G6.10	TSS23052	10:22629305-22629544	239	thyroid
TCONS_00040255	=	ENST00000455612	XLOC_011560	RP11-128B16.3	TSS23102	10:26727131-26942383	432	testis
TCONS_00040408	=	ENST00000421132	XLOC_011586	RP11-351M16.3	TSS23179	10:28721936-28784742	273	thyroid
TCONS_00040416	=	ENST00000443246	XLOC_011590	LINC00837	TSS23186	10:29032657-29102387	3991	testis
TCONS_00040850	=	ENST00000411439	XLOC_011687	AL022344.4	TSS23417	10:43169485-43187171	519	testis
TCONS_00040910	=	ENST00000438454	XLOC_011708	RP11-168P8.5	TSS23458	10:44354858-44480102	493	testis
TCONS_00041157	=	ENST00000456034	XLOC_011752	RP11-144G6.10	TSS23557	10:47279072-47289833	491	liver
TCONS_00041376	=	ENST00000426412	XLOC_011794	FAM25D	TSS23675	10:51024927-51389026	322	testis
TCONS_00041493	=	ENST00000444155	XLOC_011825	RP11-319F12.2	TSS23738	10:54732380-54789884	415	thyroid
TCONS_00042735	=	ENST00000429129	XLOC_012081	LINC00864	TSS24403	10:89156177-89184549	746	liver
TCONS_00042837	=	ENST00000607979	XLOC_012121	RP11-236B18.5	TSS24472	10:92754376-92766147	234	breast
TCONS_00043919	=	ENST00000447757	XLOC_012325	RP11-56I23.1	TSS24999	10:107568532-107578955	456	testis
TCONS_00043939	=	ENST00000593666	XLOC_012327	RP11-215N21.1	TSS25010	10:109517590-109871360	386	lung
TCONS_00044838	=	ENST00000455414	XLOC_012502	RP11-432J24.5	TSS25458	10:134325129-134331794	634	heart
TCONS_00047939	=	ENST00000436539	XLOC_015085	AP006285.6	TSS28267	11:1709526-1710286	587	liver
TCONS_00049543	=	ENST00000511073	XLOC_015395	RP11-115J23.1	TSS29166	11:28724161-29085368	781	testis
TCONS_00049551	=	ENST00000527492	XLOC_015403	RP5-1027O15.1	TSS29174	11:29616464-29652211	396	testis
TCONS_00049722	=	ENST00000527270	XLOC_015441	RP11-646J21.4	TSS29265	11:33831690-33832724	321	heart
TCONS_00049976	=	ENST00000528720	XLOC_015490	RP11-375D13.2	TSS29398	11:41736117-41857992	553	testis
TCONS_00050224	=	ENST00000525926	XLOC_015522	RP11-958J22.3	TSS29535	11:45604074-45605024	564	testis
TCONS_00050226	=	ENST00000532307	XLOC_015524	CTD-2210P24.1	TSS29537	11:45743857-45765994	541	testis
TCONS_00051236	=	ENST00000412599	XLOC_015738	LINC00301	TSS30006	11:60383205-60454622	772	testis
TCONS_00052015	=	ENST00000569737	XLOC_015825	AP003774.5	TSS30367	11:64187862-64200142	558	testis
TCONS_00053270	=	ENST00000561588	XLOC_015946	RP11-211G23.2	TSS30946	11:69186230-69187279	371	breast
TCONS_00053606	=	ENST00000450804	XLOC_016000	RP11-169D4.1	TSS31126	11:72281703-72385635	2450	adrenal
TCONS_00054590	=	ENST00000526509	XLOC_016186	RP11-699F16.2	TSS31591	11:90891250-90900462	504	testis
TCONS_00054627	=	ENST00000531846	XLOC_016205	RP11-755E23.3	TSS31619	11:92973298-92974334	400	testis
TCONS_00055523	=	ENST00000539222	XLOC_016372	AP000797.4	TSS32122	11:115803491-115813713	303	testis
TCONS_00056708	=	ENST00000530177	XLOC_016536	RP11-168K9.1	TSS32671	11:126891648-126923448	572	testis
TCONS_00056970	=	ENST00000529922	XLOC_016599	RP11-469N6.2	TSS32823	11:134582350-134585816	455	testis
TCONS_00059274	=	ENST00000532380	XLOC_016937	CTD-2140G10.1	TSS33850	11:22467233-22513565	421	testis
TCONS_00059596	=	ENST00000525320	XLOC_016996	RP11-646J21.2	TSS34015	11:33835686-33843901	308	testis
TCONS_00059714	=	ENST00000531882	XLOC_017025	RP11-277K23.1	TSS34079	11:38639813-38667942	477	testis
TCONS_00059903	=	ENST00000530941	XLOC_017064	RP11-702F3.4	TSS34162	11:46235371-46237409	536	testis
TCONS_00061489	=	ENST00000457725	XLOC_017353	AP003774.6	TSS34907	11:64161813-64163303	985	leukocyte
TCONS_00063613	=	ENST00000500502	XLOC_017662	RP11-179A16.1	TSS35932	11:81590892-82429124	1397	testis
TCONS_00064309	=	ENST00000526385	XLOC_017788	RP11-379J13.2	TSS36243	11:97749780-97813762	546	testis
TCONS_00065689	=	ENST00000534055	XLOC_018018	RP11-831A10.2	TSS36889	11:119858662-119865746	518	testis
TCONS_00065791	=	ENST00000527100	XLOC_018035	RP11-716H6.1	TSS36943	11:121898911-122293579	507	lung
TCONS_00065845	=	ENST00000527533	XLOC_018045	RP11-109E10.1	TSS36969	11:123184381-123185478	388	testis
TCONS_00069905	=	ENST00000541949	XLOC_020448	RP13-81N3.2	TSS40062	12:10902707-10930043	696	testis
TCONS_00070226	=	ENST00000539105	XLOC_020524	RP11-606D9.1	TSS40225	12:17662286-17768397	460	testis
TCONS_00070459	=	ENST00000539583	XLOC_020568	RP11-778H2.1	TSS40341	12:24366189-24715596	573	testis
TCONS_00070556	=	ENST00000539552	XLOC_020583	RP11-612B6.1	TSS40384	12:26269216-26986131	475	adrenal
TCONS_00071122	=	ENST00000552712	XLOC_020683	RP11-630C16.1	TSS40655	12:42157990-42159383	339	testis
TCONS_00071175	=	ENST00000553006	XLOC_020694	RP11-547C5.1	TSS40675	12:43359924-43361156	256	testis
TCONS_00071296	=	ENST00000552320	XLOC_020717	RP1-90J4.1	TSS40735	12:47808472-47813962	483	testis
TCONS_00073637	=	ENST00000535058	XLOC_021024	RP11-766N7.3	TSS41823	12:65277173-65381588	3546	brain
TCONS_00073746	=	ENST00000546170	XLOC_021049	GS1-410F4.4	TSS41889	12:68322700-68363797	444	heart
TCONS_00073752	=	ENST00000544089	XLOC_021053	RP11-71J4.2	TSS41893	12:68726667-68845443	476	testis
TCONS_00074349	=	ENST00000551032	XLOC_021140	RP11-359M6.1	TSS42150	12:79933982-79944909	554	lung
TCONS_00074551	=	ENST00000549669	XLOC_021207	RP11-20L19.1	TSS42280	12:91203052-91204457	901	testis
TCONS_00076160	=	ENST00000549266	XLOC_021438	RP11-100F15.2	TSS43062	12:114514937-114551294	219	testis
TCONS_00076202	=	ENST00000552718	XLOC_021466	RP11-497G19.2	TSS43097	12:117136140-117141670	366	kidney
TCONS_00077094	=	ENST00000545642	XLOC_021581	RP3-446N13.1	TSS43529	12:126580354-126588603	643	testis
TCONS_00077098	=	ENST00000536505	XLOC_021583	RP4-765H13.1	TSS43532	12:126675923-126709860	280	adrenal
TCONS_00077110	=	ENST00000545535	XLOC_021589	RP11-407A16.7	TSS43539	12:127175024-127180378	540	testis
TCONS_00077120	=	ENST00000540250	XLOC_021590	LINC00943	TSS43545	12:127210815-127256957	1190	testis
TCONS_00077133	=	ENST00000544645	XLOC_021600	LINC00507	TSS43555	12:128399916-128436097	1930	brain
TCONS_00077171	=	ENST00000535487	XLOC_021614	RP11-474D1.2	TSS43578	12:130554420-130557230	1713	testis
TCONS_00077291	=	ENST00000542763	XLOC_021632	RP11-417L19.2	TSS43635	12:132341964-132348596	283	liver
TCONS_00077672	=	ENST00000541881	XLOC_021680	RP11-218M22.2	TSS43809	12:783966-793293	496	heart
TCONS_00077924	=	ENST00000536518	XLOC_021731	RP11-319E16.1	TSS43923	12:5343162-5352415	585	testis
TCONS_00079729	=	ENST00000537327	XLOC_021997	RP11-977P2.1	TSS44751	12:28974907-28978764	433	breast
TCONS_00080995	=	ENST00000552768	XLOC_022204	RP11-70F11.11	TSS45343	12:50302664-50305646	282	testis
TCONS_00081361	=	ENST00000551894	XLOC_022249	C12orf80	TSS45496	12:52599365-52604639	1257	testis
TCONS_00082982	=	ENST00000551729	XLOC_022428	RP11-1022B3.1	TSS46202	12:63683848-63755075	470	thyroid
TCONS_00083157	=	ENST00000538008	XLOC_022478	RP11-123O10.3	TSS46305	12:67285655-67490186	508	testis
TCONS_00083163	=	ENST00000543387	XLOC_022482	RP11-473M14.3	TSS46309	12:67834777-67836339	741	testis
TCONS_00083164	=	ENST00000540761	XLOC_022483	RP11-335O4.1	TSS46310	12:67964976-67983767	382	testis
TCONS_00083489	=	ENST00000548702	XLOC_022553	RP11-114H23.2	TSS46476	12:75956981-76377795	742	thyroid
TCONS_00083600	=	ENST00000552060	XLOC_022564	RP1-81P11.1	TSS46508	12:77613382-77622473	368	testis
TCONS_00083604	=	ENST00000548512	XLOC_022568	RP11-38F22.1	TSS46512	12:78720459-78934455	1264	testis
TCONS_00084885	=	ENST00000391200	XLOC_022793	SNORA40	TSS47140	12:109171919-109174194	128	adrenal
TCONS_00085187	=	ENST00000548329	XLOC_022829	RP1-46F2.3	TSS47273	12:111374388-111399099	565	brain
TCONS_00085491	=	ENST00000551761	XLOC_022861	RP11-139B1.1	TSS47409	12:114675994-114679575	1254	testis
TCONS_00085693	=	ENST00000536572	XLOC_022896	RP11-3L23.2	TSS47516	12:119196558-119199484	293	testis
TCONS_00085695	=	ENST00000538783	XLOC_022898	RP11-357K6.2	TSS47518	12:119256608-119271341	450	testis
TCONS_00086562	=	ENST00000540814	XLOC_022998	RP11-407A16.3	TSS47930	12:127094579-127174868	410	testis
TCONS_00086576	=	ENST00000507482	XLOC_023001	RP11-983C2.2	TSS47939	12:127353585-127359236	1486	testis
TCONS_00086584	=	ENST00000535022	XLOC_023003	RP11-575F12.2	TSS47943	12:127615943-127635832	242	thyroid
TCONS_00086594	=	ENST00000544251	XLOC_023012	RP11-526P6.1	TSS47953	12:128115792-128121012	679	testis
TCONS_00086603	=	ENST00000543651	XLOC_023017	RP11-349K16.1	TSS47959	12:128508332-128511711	552	colon
TCONS_00086605	=	ENST00000540745	XLOC_023018	RP13-653N12.1	TSS47960	12:128571529-128602677	801	testis
TCONS_00086684	=	ENST00000535133	XLOC_023047	RP11-897M7.1	TSS48009	12:131953855-132141665	493	testis
TCONS_00086742	=	ENST00000376608	XLOC_023067	LRCOL1	TSS48050	12:133179665-133187128	613	liver
TCONS_00089839	=	ENST00000456848	XLOC_025532	LINC00445	TSS50780	13:36271660-36273491	643	testis
TCONS_00090091	=	ENST00000426509	XLOC_025594	LINC00407	TSS50911	13:45225947-45275152	295	ovary
TCONS_00090606	=	ENST00000437777	XLOC_025723	LINC01052	TSS51187	13:66440305-66452351	496	testis
TCONS_00090693	=	ENST00000451336	XLOC_025764	LINC00347	TSS51244	13:75117974-75139582	679	testis
TCONS_00090829	=	ENST00000438327	XLOC_025783	LINC00446	TSS51317	13:78469614-79233314	357	testis
TCONS_00090877	=	ENST00000457858	XLOC_025797	LINC01038	TSS51340	13:80378552-80379820	428	testis
TCONS_00090918	=	ENST00000434117	XLOC_025829	RP11-75N6.3	TSS51379	13:90200944-90206058	330	testis
TCONS_00090967	=	ENST00000606096	XLOC_025855	RP11-65L19.4	TSS51418	13:97593534-97636426	1265	testis
TCONS_00091253	=	ENST00000444795	XLOC_025900	RP11-123H22.1	TSS51557	13:104077549-104080035	492	testis
TCONS_00091287	=	ENST00000607593	XLOC_025907	LINC00551	TSS51578	13:107270157-107284309	1668	lung
TCONS_00091320	=	ENST00000439008	XLOC_025918	LINC00399	TSS51603	13:110053042-110053988	414	liver
TCONS_00091425	=	ENST00000412119	XLOC_025938	LINC00354	TSS51662	13:112554298-112555490	347	testis
TCONS_00091932	=	ENST00000414345	XLOC_026053	LINC00362	TSS51944	13:23734681-23899325	264	testis
TCONS_00092038	=	ENST00000439079	XLOC_026095	LINC00415	TSS52017	13:26626413-26627523	435	testis
TCONS_00092228	=	ENST00000415283	XLOC_026141	LINC01066	TSS52119	13:31569298-31570275	399	testis
TCONS_00092496	=	ENST00000451826	XLOC_026191	LINC00571	TSS52248	13:38508752-38937551	498	kidney
TCONS_00092897	=	ENST00000417987	XLOC_026289	RP11-279N8.1	TSS52480	13:48399464-48410091	411	adrenal
TCONS_00092898	=	ENST00000435617	XLOC_026290	LINC00444	TSS52481	13:48479463-48481492	215	adrenal
TCONS_00093267	=	ENST00000443679	XLOC_026344	LINC00345	TSS52675	13:53058295-53058815	285	ovary
TCONS_00093328	=	ENST00000439454	XLOC_026376	LINC00376	TSS52718	13:63757233-63801189	348	testis
TCONS_00093411	=	ENST00000443621	XLOC_026413	LINC00393	TSS52772	13:73987609-74222390	282	testis
TCONS_00093522	=	ENST00000452933	XLOC_026439	LINC01069	TSS52837	13:78469614-79233314	546	testis
TCONS_00093618	=	ENST00000438789	XLOC_026488	LINC00379	TSS52907	13:91779866-91807459	464	kidney
TCONS_00094014	=	ENST00000569854	XLOC_026611	LINC00567	TSS53149	13:111462022-111465431	3409	testis
TCONS_00094177	=	ENST00000430978	XLOC_026640	LINC00454	TSS53233	13:114580580-114586624	812	testis
TCONS_00097132	=	ENST00000548170	XLOC_028741	RP11-384J4.1	TSS55645	14:27067617-27629626	822	testis
TCONS_00097137	=	ENST00000557359	XLOC_028744	LINC00645	TSS55649	14:27727922-28314492	3484	kidney
TCONS_00098282	=	ENST00000558120	XLOC_029009	RP11-930O11.1	TSS56268	14:56777597-56811719	573	leukocyte
TCONS_00098470	=	ENST00000556815	XLOC_029040	RP11-112J1.2	TSS56357	14:59294293-59484147	752	testis
TCONS_00098570	=	ENST00000554773	XLOC_029051	CTD-2568P8.1	TSS56413	14:60789953-60790625	338	testis
TCONS_00098703	=	ENST00000554895	XLOC_029065	LINC00643	TSS56488	14:62278691-62606691	718	testis
TCONS_00098970	=	ENST00000554187	XLOC_029109	RP11-783L4.1	TSS56629	14:66578298-66592565	608	testis
TCONS_00099273	=	ENST00000553791	XLOC_029146	RP11-718G2.5	TSS56777	14:70742012-70758576	448	testis
TCONS_00099330	=	ENST00000561794	XLOC_029161	RP6-91H8.2	TSS56812	14:71648172-71648823	651	testis
TCONS_00100203	=	ENST00000555272	XLOC_029267	LINC00911	TSS57190	14:85828800-85983278	546	testis
TCONS_00100243	=	ENST00000556033	XLOC_029281	RP11-300J18.3	TSS57215	14:88484948-88567477	833	liver
TCONS_00100254	=	ENST00000553487	XLOC_029282	RP11-753D20.3	TSS57218	14:88641734-88647662	1593	brain
TCONS_00100763	=	ENST00000556346	XLOC_029358	RP11-1070N10.4	TSS57435	14:96039898-96048293	715	testis
TCONS_00100766	=	ENST00000602953	XLOC_029360	RP11-1070N10.7	TSS57437	14:96110844-96111569	725	testis
TCONS_00101280	=	ENST00000555725	XLOC_029499	RP11-168L7.3	TSS57751	14:101908412-101910652	516	testis
TCONS_00101998	=	ENST00000458560	XLOC_029582	LINC00226	TSS58113	14:106452666-107199471	555	testis
TCONS_00102003	=	ENST00000334298	XLOC_029583	LINC00221	TSS58115	14:106452666-107199471	1657	testis
TCONS_00103392	=	ENST00000549330	XLOC_029741	RP11-626P14.1	TSS58668	14:27067617-27629626	497	kidney
TCONS_00103415	=	ENST00000552028	XLOC_029752	CTD-2384A14.2	TSS58683	14:29299449-29497969	540	testis
TCONS_00103753	=	ENST00000556013	XLOC_029818	PTCSC3	TSS58870	14:36539632-36645960	571	thyroid
TCONS_00103889	=	ENST00000555362	XLOC_029853	RP11-313C4.1	TSS58954	14:42728933-42737789	318	testis
TCONS_00103965	=	ENST00000555442	XLOC_029881	RP11-369C8.1	TSS59002	14:46175452-46213374	889	kidney
TCONS_00105989	=	ENST00000554211	XLOC_030236	RP11-799P8.1	TSS60014	14:82071690-82089405	1187	testis
TCONS_00105991	=	ENST00000556144	XLOC_030237	RP11-226P1.2	TSS60016	14:82194123-82496693	383	testis
TCONS_00106052	=	ENST00000557631	XLOC_030258	RP11-300J18.1	TSS60054	14:88484948-88567477	426	testis
TCONS_00106185	=	ENST00000555413	XLOC_030273	RP11-1078H9.1	TSS60121	14:90918406-90921461	426	testis
TCONS_00106990	=	ENST00000556035	XLOC_030399	AL132709.1	TSS60480	14:101540205-101544247	265	testis
TCONS_00106994	=	ENST00000553561	XLOC_030402	RP11-168L7.1	TSS60484	14:101798852-101800668	447	liver
TCONS_00107548	=	ENST00000452053	XLOC_030538	ADAM6	TSS60772	14:106435818-106438358	1842	testis
TCONS_00109232	=	ENST00000557312	XLOC_032142	CT60	TSS62413	15:21145766-21209291	537	testis
TCONS_00109380	=	ENST00000565241	XLOC_032184	PWRN1	TSS62502	15:24430778-24997926	480	testis
TCONS_00109573	=	ENST00000557523	XLOC_032264	LINC00929	TSS62657	15:26360959-26378191	605	testis
TCONS_00110036	=	ENST00000560056	XLOC_032400	RP11-684B21.1	TSS62945	15:36231367-36544458	632	testis
TCONS_00111070	=	ENST00000558419	XLOC_032527	CTD-2008A1.1	TSS63420	15:45118568-45176978	424	heart
TCONS_00111233	=	ENST00000559148	XLOC_032553	RP11-627D16.1	TSS63502	15:46985485-47099833	3330	brain
TCONS_00111624	=	ENST00000569661	XLOC_032649	RP11-548M13.1	TSS63713	15:55348944-55384371	483	testis
TCONS_00114670	=	ENST00000555364	XLOC_033102	CTD-2643K12.2	TSS65218	15:94133095-94651167	661	testis
TCONS_00115235	=	ENST00000566245	XLOC_033261	PWRN2	TSS65547	15:24407900-24415095	631	testis
TCONS_00115902	=	ENST00000561054	XLOC_033391	RP11-720L8.1	TSS65895	15:37656399-37783304	463	testis
TCONS_00115940	=	ENST00000558245	XLOC_033400	RP11-462P6.1	TSS65923	15:39157522-39719396	345	testis
TCONS_00115944	=	ENST00000559570	XLOC_033401	RP11-27M9.1	TSS65925	15:39804606-39812055	462	testis
TCONS_00116216	=	ENST00000565259	XLOC_033442	RP11-380D11.2	TSS66048	15:41901663-41904925	701	testis
TCONS_00116859	=	ENST00000561238	XLOC_033533	RP11-198M11.2	TSS66370	15:48095580-48138433	448	testis
TCONS_00117908	=	ENST00000559590	XLOC_033658	RP11-507B12.1	TSS66845	15:61930921-62007370	395	testis
TCONS_00118620	=	ENST00000559752	XLOC_033762	RP11-96C21.1	TSS67189	15:70796245-70798267	239	adrenal
TCONS_00119744	=	ENST00000561432	XLOC_033884	LINC00927	TSS67675	15:80555409-80634147	569	testis
TCONS_00119803	=	ENST00000559428	XLOC_033901	RP11-499F3.1	TSS67703	15:81719788-82163466	476	lymph node
TCONS_00120225	=	ENST00000562495	XLOC_033974	RP11-553E24.3	TSS67889	15:86621973-86623023	339	testis
TCONS_00120229	=	ENST00000570008	XLOC_033975	RP11-553E24.2	TSS67890	15:86626575-86659948	628	testis
TCONS_00120653	=	ENST00000554787	XLOC_034055	RP11-255M2.2	TSS68114	15:95623323-95676088	573	kidney
TCONS_00120711	=	ENST00000559394	XLOC_034068	RP11-315L6.1	TSS68150	15:97815406-98065200	454	testis
TCONS_00124810	=	ENST00000565300	XLOC_035795	RP11-143N13.2	TSS70814	16:20592209-20618429	461	kidney
TCONS_00125161	=	ENST00000567127	XLOC_035845	AC004125.3	TSS71015	16:24247424-24264184	454	testis
TCONS_00125270	=	ENST00000417476	XLOC_035863	AC009158.1	TSS71076	16:26329427-26345749	454	testis
TCONS_00125276	=	ENST00000505035	XLOC_035866	C16orf82	TSS71082	16:27073016-27080488	2268	testis
TCONS_00126517	=	ENST00000565523	XLOC_036039	RP11-244B22.11	TSS71676	16:34378092-34379252	703	testis
TCONS_00126520	=	ENST00000564059	XLOC_036042	RP11-244B22.6	TSS71679	16:34430149-34431915	1766	testis
TCONS_00126542	=	ENST00000566449	XLOC_036060	RP11-14K3.7	TSS71699	16:34872993-34879551	554	kidney
TCONS_00126768	=	ENST00000567899	XLOC_036131	RP11-21B23.3	TSS71830	16:50441611-50442424	517	testis
TCONS_00126830	=	ENST00000565327	XLOC_036138	RP11-327F22.5	TSS71854	16:50840578-50841540	352	testis
TCONS_00126831	=	ENST00000576842	XLOC_036139	CTD-2034I21.2	TSS71855	16:50914119-50918012	2248	liver
TCONS_00126835	=	ENST00000563826	XLOC_036141	RP11-883G14.2	TSS71857	16:51051668-51072675	437	testis
TCONS_00126851	=	ENST00000566439	XLOC_036151	RP11-152O14.1	TSS71870	16:52119191-52132979	1010	testis
TCONS_00126853	=	ENST00000569713	XLOC_036153	RP11-142G1.2	TSS71872	16:52271993-52314211	386	kidney
TCONS_00127761	=	ENST00000565133	XLOC_036245	RP11-354I13.2	TSS72250	16:60393745-60476149	444	testis
TCONS_00127773	=	ENST00000563061	XLOC_036256	RP11-370P15.2	TSS72261	16:63764144-63788661	443	testis
TCONS_00129000	=	ENST00000567721	XLOC_036359	CTD-2520I13.1	TSS72765	16:71334239-71336772	434	testis
TCONS_00129160	=	ENST00000564508	XLOC_036380	AC004158.3	TSS72834	16:72459383-72698908	5660	brain
TCONS_00129176	=	ENST00000561802	XLOC_036390	AC140912.1	TSS72849	16:73265953-73270802	194	colon
TCONS_00129941	=	ENST00000566155	XLOC_036536	RP11-863P13.6	TSS73250	16:87982602-88134717	213	breast
TCONS_00134150	=	ENST00000566641	XLOC_037084	CTD-2014E2.2	TSS75268	16:31554088-31564913	540	testis
TCONS_00134289	=	ENST00000568121	XLOC_037150	CTD-2144E22.8	TSS75371	16:34213114-34214215	552	testis
TCONS_00134318	=	ENST00000562591	XLOC_037174	RP11-80F22.15	TSS75398	16:34739463-34740833	459	testis
TCONS_00134587	=	ENST00000565742	XLOC_037250	LINC00919	TSS75584	16:52116976-52119021	1546	testis
TCONS_00134605	=	ENST00000510238	XLOC_037255	CASC16	TSS75594	16:52585985-52686017	955	testis
TCONS_00134671	=	ENST00000562614	XLOC_037270	RP11-434E6.2	TSS75626	16:54399915-54404611	1790	testis
TCONS_00134675	=	ENST00000561591	XLOC_037272	RP11-1136G4.1	TSS75628	16:54881158-54882145	420	testis
TCONS_00135134	=	ENST00000569328	XLOC_037330	RP11-700H13.1	TSS75814	16:58741032-59233253	445	testis
TCONS_00135176	=	ENST00000568932	XLOC_037350	RP11-368L12.1	TSS75846	16:63339272-63651969	561	kidney
TCONS_00135224	=	ENST00000568492	XLOC_037358	LINC00922	TSS75866	16:65224875-65610203	844	lung
TCONS_00136300	=	ENST00000563770	XLOC_037481	AC004158.2	TSS76341	16:72459383-72698908	568	testis
TCONS_00136702	=	ENST00000562002	XLOC_037541	RP11-18F14.1	TSS76554	16:80600690-80606705	463	testis
TCONS_00136829	=	ENST00000565374	XLOC_037560	RP11-2L4.1	TSS76612	16:82587653-82608815	504	testis
TCONS_00137037	=	ENST00000600234	XLOC_037600	RP11-805I24.4	TSS76709	16:86191811-86192404	479	testis
TCONS_00137042	=	ENST00000600892	XLOC_037605	LINC00917	TSS76714	16:86365449-86383289	1532	testis
TCONS_00137120	=	ENST00000563331	XLOC_037612	CTD-2015G9.1	TSS76735	16:86754184-86755598	506	testis
TCONS_00140668	=	ENST00000436469	XLOC_039301	AC022816.2	TSS79164	17:14277455-14325104	1565	liver
TCONS_00140670	=	ENST00000445035	XLOC_039303	AC005863.2	TSS79166	17:14737954-14803871	953	testis
TCONS_00141737	=	ENST00000577879	XLOC_039485	RP11-285M22.1	TSS79664	17:22192160-22194158	398	testis
TCONS_00142916	=	ENST00000587054	XLOC_039672	CTD-3194G12.1	TSS80258	17:35041202-35041578	376	testis
TCONS_00143893	=	ENST00000592842	XLOC_039831	RP11-527L4.6	TSS80757	17:42004930-42010067	521	thyroid
TCONS_00144075	=	ENST00000593177	XLOC_039858	CTD-2534I21.9	TSS80839	17:43059881-43060140	259	testis
TCONS_00144641	=	ENST00000495536	XLOC_039920	CTD-2377D24.4	TSS81091	17:46810452-46811937	1219	prostate
TCONS_00145909	=	ENST00000582741	XLOC_040094	RP11-269G24.6	TSS81696	17:61532353-61533178	355	adipose
TCONS_00150412	=	ENST00000440522	XLOC_040613	AC003664.1	TSS83860	17:13202500-13210077	485	testis
TCONS_00150436	=	ENST00000579752	XLOC_040625	CDRT8	TSS83876	17:15008553-15009504	467	testis
TCONS_00150451	=	ENST00000453339	XLOC_040630	AC005703.2	TSS83883	17:15179878-15182832	343	heart
TCONS_00150570	=	ENST00000418821	XLOC_040641	AC015922.6	TSS83932	17:15709554-15721056	951	testis
TCONS_00150761	=	ENST00000562897	XLOC_040670	RP11-416I2.1	TSS84014	17:16915227-16918304	3077	brain
TCONS_00151330	=	ENST00000563569	XLOC_040750	AC008088.4	TSS84296	17:20432064-20438499	840	testis
TCONS_00152003	=	ENST00000579378	XLOC_040880	RP11-218M11.3	TSS84646	17:28877510-28878207	280	testis
TCONS_00152420	=	ENST00000591634	XLOC_040960	RP11-1094M14.14	TSS84867	17:33888557-33889096	185	kidney
TCONS_00154564	=	ENST00000575126	XLOC_041242	RP11-63A1.2	TSS85827	17:44987107-44988878	494	testis
TCONS_00155659	=	ENST00000584262	XLOC_041413	RP11-567L7.6	TSS86355	17:57506461-57604307	2403	brain
TCONS_00160406	=	ENST00000580378	XLOC_043206	RP11-945C19.1	TSS89293	18:5748739-5876327	346	testis
TCONS_00160674	=	ENST00000586947	XLOC_043268	RP11-712C7.1	TSS89449	18:11447754-11506982	464	testis
TCONS_00161028	=	ENST00000584028	XLOC_043342	RP11-595B24.1	TSS89668	18:19561081-19631120	349	colon
TCONS_00161921	=	ENST00000583982	XLOC_043512	RP11-267C16.1	TSS90120	18:48872618-49088939	535	brain
TCONS_00161959	=	ENST00000579506	XLOC_043518	RP11-202D1.3	TSS90134	18:51094816-51124221	384	testis
TCONS_00162150	=	ENST00000585470	XLOC_043548	RP11-1151B14.2	TSS90247	18:56083996-56084860	646	liver
TCONS_00162640	=	ENST00000577258	XLOC_043675	RP11-94B19.2	TSS90549	18:73959679-73963343	391	testis
TCONS_00162998	=	ENST00000584492	XLOC_043733	LINC00470	TSS90740	18:1254383-1408345	1281	testis
TCONS_00163248	=	ENST00000583316	XLOC_043778	LINC00668	TSS90868	18:6916255-6929965	582	testis
TCONS_00163476	=	ENST00000592370	XLOC_043851	RP11-64C12.6	TSS91005	18:12228874-12231572	485	skeletal muscle
TCONS_00164050	=	ENST00000580699	XLOC_043989	RP11-739N10.1	TSS91286	18:24916025-25175128	1410	testis
TCONS_00164307	=	ENST00000589074	XLOC_044042	RP11-905K4.1	TSS91421	18:33531765-33546081	609	testis
TCONS_00164450	=	ENST00000587877	XLOC_044068	CTC-782O7.1	TSS91487	18:41903400-42111662	2068	testis
TCONS_00164833	=	ENST00000591105	XLOC_044110	RP11-813F20.2	TSS91641	18:47266192-47268433	340	liver
TCONS_00164993	=	ENST00000565170	XLOC_044131	RP11-202D1.2	TSS91704	18:51094816-51124221	1037	testis
TCONS_00165393	=	ENST00000323355	XLOC_044205	LINC00305	TSS91905	18:61747242-62090836	873	testis
TCONS_00165423	=	ENST00000578039	XLOC_044219	RP11-28O3.2	TSS91928	18:65173818-65566856	288	testis
TCONS_00165614	=	ENST00000564156	XLOC_044262	RP11-704C2.1	TSS92042	18:73408033-73424340	1903	testis
TCONS_00165741	=	ENST00000580487	XLOC_044288	RP11-715C4.1	TSS92094	18:76555611-76556672	399	testis
TCONS_00168480	=	ENST00000593792	XLOC_045570	CTD-2586B10.1	TSS94004	19:8740120-8748103	478	testis
TCONS_00171223	=	ENST00000592931	XLOC_045947	AC005616.2	TSS95212	19:28926294-29218684	579	skeletal muscle
TCONS_00171229	=	ENST00000589921	XLOC_045953	LINC00906	TSS95218	19:29456037-29461781	3444	testis
TCONS_00171246	=	ENST00000587520	XLOC_045957	CTC-525D6.5	TSS95228	19:29777917-30055491	250	testis
TCONS_00171324	=	ENST00000589511	XLOC_045972	CTC-439O9.3	TSS95272	19:31640805-31908700	677	testis
TCONS_00171328	=	ENST00000587779	XLOC_045976	CTD-2050I18.2	TSS95276	19:31956558-31957337	293	testis
TCONS_00171331	=	ENST00000592788	XLOC_045978	AC011525.4	TSS95278	19:32078945-32086626	1656	testis
TCONS_00171335	=	ENST00000593056	XLOC_045980	CTC-360P9.3	TSS95281	19:32516767-32547771	607	testis
TCONS_00171343	=	ENST00000593038	XLOC_045982	AC011518.2	TSS95286	19:32592993-32597443	532	testis
TCONS_00171451	=	ENST00000589967	XLOC_046005	CTD-2329C7.2	TSS95353	19:34046473-34048376	1389	testis
TCONS_00171640	=	ENST00000595783	XLOC_046027	CTC-523E23.6	TSS95428	19:35396218-35399092	1657	testis
TCONS_00171914	=	ENST00000453968	XLOC_046047	AC002115.5	TSS95543	19:36088776-36092403	362	testis
TCONS_00175363	=	ENST00000594261	XLOC_046408	CTD-3187F8.11	TSS97115	19:51774519-51786276	915	testis
TCONS_00180558	=	ENST00000589310	XLOC_047031	AC004510.3	TSS99413	19:15726028-16109830	441	testis
TCONS_00181612	=	ENST00000598922	XLOC_047184	CTB-175P5.4	TSS99870	19:23401873-23941693	572	testis
TCONS_00181754	=	ENST00000590021	XLOC_047232	CTC-360P9.2	TSS99945	19:32456547-32516697	549	testis
TCONS_00181910	=	ENST00000604453	XLOC_047276	LINC00904	TSS100037	19:35381532-35389847	1871	testis
TCONS_00181913	=	ENST00000605047	XLOC_047278	CTC-523E23.15	TSS100039	19:35395295-35395961	458	testis
TCONS_00182619	=	ENST00000587395	XLOC_047345	AC016582.2	TSS100290	19:38219423-38345855	553	testis
TCONS_00183954	=	ENST00000588710	XLOC_047507	AC138472.6	TSS100866	19:45040250-45040599	241	testis
TCONS_00184273	=	ENST00000595673	XLOC_047544	AC006262.5	TSS101029	19:46603940-46718593	304	brain
TCONS_00188683	=	ENST00000436082	XLOC_049180	AC021021.2	TSS103623	2:6635923-6644197	528	testis
TCONS_00188718	=	ENST00000442864	XLOC_049188	U91324.1	TSS103641	2:8062005-8523751	447	liver
TCONS_00188732	=	ENST00000492300	XLOC_049195	RP11-734K21.3	TSS103652	2:9255325-9257013	368	testis
TCONS_00188876	=	ENST00000607419	XLOC_049224	RP11-245G13.2	TSS103732	2:10984360-11025306	461	heart
TCONS_00188995	=	ENST00000434509	XLOC_049249	AC092635.1	TSS103796	2:13677797-13749293	455	prostate
TCONS_00189036	=	ENST00000425176	XLOC_049268	AC010880.1	TSS103829	2:16535523-16613970	317	testis
TCONS_00189082	=	ENST00000432822	XLOC_049283	AC019055.1	TSS103862	2:19911475-19917337	443	testis
TCONS_00189101	=	ENST00000448241	XLOC_049294	AC023137.2	TSS103874	2:20650802-20652708	308	brain
TCONS_00189114	=	ENST00000417609	XLOC_049301	AC011752.1	TSS103885	2:21444046-22753977	582	testis
TCONS_00189119	=	ENST00000433429	XLOC_049306	AC096570.1	TSS103890	2:22759350-22761160	440	testis
TCONS_00190011	=	ENST00000604250	XLOC_049426	AC073218.2	TSS104320	2:34902479-34964368	4001	kidney
TCONS_00190022	=	ENST00000588650	XLOC_049427	AC012593.1	TSS104324	2:35024916-35410755	768	brain
TCONS_00190165	=	ENST00000608056	XLOC_049449	RP11-314C9.2	TSS104399	2:38420489-38420771	282	kidney
TCONS_00190171	=	ENST00000457385	XLOC_049454	AC093822.1	TSS104404	2:38633860-38763391	380	testis
TCONS_00190273	=	ENST00000420187	XLOC_049468	AC007317.1	TSS104455	2:40973626-40994592	549	testis
TCONS_00190282	=	ENST00000418836	XLOC_049474	AC104654.1	TSS104463	2:42103918-42121179	534	testis
TCONS_00192002	=	ENST00000443419	XLOC_049776	AC073628.1	TSS105325	2:78143032-78145135	635	testis
TCONS_00193296	=	ENST00000447380	XLOC_050060	AC013402.2	TSS106009	2:105049724-105137290	1474	brain
TCONS_00193372	=	ENST00000443833	XLOC_050091	AC096669.1	TSS106062	2:107871146-108172782	319	thyroid
TCONS_00193584	=	ENST00000568756	XLOC_050141	RP11-1223D19.1	TSS106189	2:110969105-111043433	857	testis
TCONS_00193903	=	ENST00000449954	XLOC_050194	RP11-395L14.3	TSS106363	2:114268645-114273062	745	testis
TCONS_00193973	=	ENST00000412690	XLOC_050203	AC010982.1	TSS106392	2:114737145-114764879	844	testis
TCONS_00194580	=	ENST00000437751	XLOC_050346	AC073869.19	TSS106719	2:132160473-132166622	1861	testis
TCONS_00195109	=	ENST00000443811	XLOC_050463	AC104777.4	TSS106977	2:151451615-151492304	1522	testis
TCONS_00196346	=	ENST00000419129	XLOC_050676	AC093911.1	TSS107593	2:180138557-180150434	552	lung
TCONS_00196858	=	ENST00000606314	XLOC_050742	PCGEM1	TSS107858	2:193614570-193641774	1861	prostate
TCONS_00197967	=	ENST00000447835	XLOC_050969	AC012462.2	TSS108403	2:216318429-216328594	825	testis
TCONS_00197968	=	ENST00000414756	XLOC_050970	AC012462.3	TSS108404	2:216341389-216351340	391	testis
TCONS_00198426	=	ENST00000419101	XLOC_051020	LINC00608	TSS108601	2:219840320-219844382	1972	testis
TCONS_00198706	=	ENST00000438633	XLOC_051045	AC114765.2	TSS108715	2:220970376-221569286	347	thyroid
TCONS_00198715	=	ENST00000453706	XLOC_051052	AC068489.1	TSS108722	2:222502262-222506533	261	testis
TCONS_00199557	=	ENST00000418025	XLOC_051161	AC097713.3	TSS109139	2:235346971-235370771	562	breast
TCONS_00199573	=	ENST00000449362	XLOC_051163	AC114814.3	TSS109147	2:236086539-236087549	663	testis
TCONS_00199965	=	ENST00000407635	XLOC_051212	AC011298.2	TSS109341	2:241625750-241629831	3398	thyroid
TCONS_00200428	=	ENST00000587073	XLOC_051244	AC079779.5	TSS109543	2:305110-314367	435	testis
TCONS_00200450	=	ENST00000427398	XLOC_051245	AC093326.1	TSS109556	2:490943-492655	510	kidney
TCONS_00200474	=	ENST00000445279	XLOC_051252	AC113607.2	TSS109569	2:895901-901137	694	testis
TCONS_00200610	=	ENST00000588796	XLOC_051281	AC107070.1	TSS109645	2:4005244-4021660	1080	testis
TCONS_00200619	=	ENST00000412134	XLOC_051285	AC022311.1	TSS109652	2:4675756-4703805	2663	testis
TCONS_00200687	=	ENST00000415657	XLOC_051296	hsa-mir-7515	TSS109679	2:6755721-6791019	616	testis
TCONS_00200736	=	ENST00000416607	XLOC_051308	AC007463.2	TSS109700	2:8026900-8039803	386	testis
TCONS_00201219	=	ENST00000416032	XLOC_051408	AC009411.1	TSS109944	2:21444046-22753977	374	testis
TCONS_00202001	=	ENST00000606468	XLOC_051540	RP11-529E15.1	TSS110337	2:34902479-34964368	295	kidney
TCONS_00202002	=	ENST00000605962	XLOC_051541	RP11-529E15.1	TSS110338	2:34902479-34964368	391	kidney
TCONS_00202005	=	ENST00000414796	XLOC_051544	AC019064.1	TSS110341	2:35024916-35410755	494	testis
TCONS_00202136	=	ENST00000417213	XLOC_051565	AC009229.6	TSS110420	2:38150329-38408997	351	adipose
TCONS_00202597	=	ENST00000418415	XLOC_051651	AC016912.3	TSS110643	2:46619393-46621354	570	testis
TCONS_00203106	=	ENST00000443306	XLOC_051752	AC007131.2	TSS110893	2:59294385-60327335	422	testis
TCONS_00203115	=	ENST00000441598	XLOC_051756	AC007381.2	TSS110900	2:60586350-60618510	470	leukocyte
TCONS_00203351	=	ENST00000448204	XLOC_051801	AC114752.1	TSS111047	2:64529905-64568781	289	testis
TCONS_00203406	=	ENST00000597541	XLOC_051819	AC012370.3	TSS111078	2:65663844-66311773	492	testis
TCONS_00203419	=	ENST00000411785	XLOC_051825	AC118345.1	TSS111087	2:66462508-66463345	366	kidney
TCONS_00203433	=	ENST00000444266	XLOC_051833	AC007403.1	TSS111097	2:67131567-67198594	397	testis
TCONS_00203439	=	ENST00000419809	XLOC_051836	AC010987.5	TSS111102	2:67789198-67911209	167	kidney
TCONS_00204344	=	ENST00000446580	XLOC_051972	AC012075.2	TSS111505	2:81689818-81694070	520	testis
TCONS_00205495	=	ENST00000414965	XLOC_052208	AC092168.3	TSS112099	2:101286353-101292500	562	testis
TCONS_00205585	=	ENST00000449772	XLOC_052229	AC068535.3	TSS112153	2:105027658-105032070	493	liver
TCONS_00205708	=	ENST00000424355	XLOC_052264	AC023672.2	TSS112227	2:108665655-108669366	388	kidney
TCONS_00206124	=	ENST00000449075	XLOC_052368	AC093901.1	TSS112451	2:118889703-118944032	580	testis
TCONS_00206435	=	ENST00000412312	XLOC_052450	AC012451.1	TSS112619	2:129338064-129339150	357	kidney
TCONS_00207006	=	ENST00000433174	XLOC_052633	AC007364.1	TSS112955	2:150426126-150715705	556	testis
TCONS_00208019	=	ENST00000609273	XLOC_052792	RP11-394I13.3	TSS113449	2:174876583-174877703	358	thyroid
TCONS_00208226	=	ENST00000412153	XLOC_052821	AC017048.1	TSS113538	2:177370972-177372430	495	testis
TCONS_00208496	=	ENST00000456446	XLOC_052859	AC020595.1	TSS113662	2:182286880-182290476	533	testis
TCONS_00209127	=	ENST00000452787	XLOC_052975	AC007163.3	TSS113977	2:201542955-201692169	2050	brain
TCONS_00210465	=	ENST00000438659	XLOC_053232	AC008281.1	TSS114638	2:220768771-220769610	613	testis
TCONS_00216133	=	ENST00000430097	XLOC_057688	RP5-828H9.1	TSS119608	20:5451846-5456663	2677	testis
TCONS_00216139	=	ENST00000587737	XLOC_057689	RP5-1022P6.7	TSS119612	20:5466187-5485259	395	testis
TCONS_00216317	=	ENST00000432244	XLOC_057737	RP11-157E14.1	TSS119712	20:12845849-12933167	601	testis
TCONS_00217662	=	ENST00000445606	XLOC_058001	RP11-101E14.2	TSS120388	20:38632958-38659497	731	liver
TCONS_00217664	=	ENST00000423153	XLOC_058002	RP11-101E14.3	TSS120390	20:38660116-38672531	640	liver
TCONS_00218234	=	ENST00000431915	XLOC_058118	RP11-347D21.1	TSS120684	20:46579542-46580799	425	testis
TCONS_00218235	=	ENST00000416646	XLOC_058119	RP11-347D21.2	TSS120685	20:46586765-46587347	456	testis
TCONS_00218236	=	ENST00000425385	XLOC_058120	RP11-347D21.4	TSS120686	20:46608508-46617558	450	testis
TCONS_00218371	=	ENST00000454600	XLOC_058168	RP4-723E3.1	TSS120769	20:50827183-51266970	745	testis
TCONS_00218379	=	ENST00000413070	XLOC_058170	RP4-715N11.2	TSS120774	20:51288455-51307468	465	testis
TCONS_00218417	=	ENST00000450623	XLOC_058184	RP5-1010E17.1	TSS120800	20:54036873-54089086	667	testis
TCONS_00218787	=	ENST00000426753	XLOC_058242	RP5-1043L13.1	TSS120979	20:58658411-59102516	651	testis
TCONS_00218808	=	ENST00000441660	XLOC_058248	RP5-827L5.1	TSS120992	20:59654135-59659077	391	testis
TCONS_00218892	=	ENST00000433121	XLOC_058259	RP5-908M14.5	TSS121030	20:61004603-61006568	477	testis
TCONS_00218986	=	ENST00000459583	XLOC_058276	HAR1A	TSS121080	20:61726844-61735738	132	colon
TCONS_00219661	=	ENST00000448825	XLOC_058384	RP11-307O10.1	TSS121402	20:4411807-4412320	408	testis
TCONS_00219729	=	ENST00000420529	XLOC_058401	LINC00658	TSS121443	20:5407540-5451740	1542	testis
TCONS_00219737	=	ENST00000450640	XLOC_058404	RP5-1022P6.4	TSS121446	20:5488520-5490765	358	testis
TCONS_00219846	=	ENST00000427835	XLOC_058442	LINC00687	TSS121521	20:11781110-11853644	558	testis
TCONS_00219851	=	ENST00000455132	XLOC_058445	RP4-796I8.1	TSS121525	20:12224542-12224944	280	testis
TCONS_00219854	=	ENST00000602702	XLOC_058448	RP5-1069C8.3	TSS121528	20:12845849-12933167	907	testis
TCONS_00220038	=	ENST00000412241	XLOC_058494	RP4-568F9.6	TSS121617	20:18303195-18339944	455	testis
TCONS_00220170	=	ENST00000564492	XLOC_058543	LINC00261	TSS121707	20:22528308-22559347	4912	liver
TCONS_00220176	=	ENST00000422494	XLOC_058545	RP4-788L20.3	TSS121711	20:22568159-22588584	659	thyroid
TCONS_00221766	=	ENST00000428999	XLOC_058848	RP11-347D21.3	TSS122442	20:46608508-46617558	429	testis
TCONS_00222013	=	ENST00000414598	XLOC_058897	RP4-583K8.1	TSS122557	20:50827183-51266970	431	testis
TCONS_00222014	=	ENST00000416237	XLOC_058898	RP5-1022J11.2	TSS122558	20:50827183-51266970	573	testis
TCONS_00222408	=	ENST00000370341	XLOC_059002	LINC00029	TSS122784	20:61640734-61716423	1631	testis
TCONS_00223794	=	ENST00000604142	XLOC_060225	AP003900.6	TSS124076	21:11169665-11184046	225	testis
TCONS_00223996	=	ENST00000441009	XLOC_060304	AP000235.2	TSS124210	21:26212863-26442219	2719	testis
TCONS_00225587	=	ENST00000454128	XLOC_060590	AF127936.3	TSS125046	21:16101504-16254296	1800	lymph node
TCONS_00225683	=	ENST00000419299	XLOC_060633	LINC00320	TSS125106	21:22112863-22175556	829	brain
TCONS_00225791	=	ENST00000433303	XLOC_060676	AL035610.2	TSS125184	21:29420732-29600986	276	adrenal
TCONS_00229387	=	ENST00000420391	XLOC_062103	CTA-796E4.3	TSS127446	22:26557799-26560269	188	testis
TCONS_00229475	=	ENST00000413244	XLOC_062120	CTA-929C8.8	TSS127481	22:27727747-27775226	571	brain
TCONS_00230060	=	ENST00000416995	XLOC_062181	CTA-342B11.2	TSS127736	22:32366809-32369462	178	testis
TCONS_00230074	=	ENST00000436294	XLOC_062187	RP1-127L4.7	TSS127749	22:32537253-32539259	274	testis
TCONS_00231104	=	ENST00000450750	XLOC_062346	RP4-754E20__A.5	TSS128237	22:43796336-43805687	951	liver
TCONS_00231189	=	ENST00000603530	XLOC_062359	LINC00207	TSS128285	22:44965218-44968221	635	testis
TCONS_00231505	=	ENST00000453866	XLOC_062391	RP11-536P6.3	TSS128432	22:48844274-48850884	568	testis
TCONS_00232235	=	ENST00000412656	XLOC_062529	AC011718.2	TSS128793	22:20632022-20661407	727	testis
TCONS_00233926	=	ENST00000445088	XLOC_062789	RP1-63G5.7	TSS129581	22:37735582-37823505	1965	testis
TCONS_00234794	=	ENST00000443783	XLOC_062928	LINC00229	TSS129975	22:45002818-45021299	500	testis
TCONS_00236189	=	ENST00000440867	XLOC_063863	AY269186.1	TSS131081	3:62253-66472	590	testis
TCONS_00236382	=	ENST00000435651	XLOC_063888	AC026167.1	TSS131176	3:6190170-6407572	299	testis
TCONS_00237242	=	ENST00000429949	XLOC_063992	LINC00690	TSS131567	3:16577826-16582880	1365	testis
TCONS_00240324	=	ENST00000473713	XLOC_064459	LINC00870	TSS133060	3:72084450-72291716	2693	liver
TCONS_00240426	=	ENST00000496674	XLOC_064500	RP11-314M24.1	TSS133129	3:78316089-78343881	339	ovary
TCONS_00240433	=	ENST00000473938	XLOC_064507	RP11-47P18.2	TSS133136	3:80810192-80838505	712	testis
TCONS_00240551	=	ENST00000462219	XLOC_064549	LINC00879	TSS133203	3:94657015-94871674	695	testis
TCONS_00242679	=	ENST00000471091	XLOC_064954	RP11-2A4.3	TSS134302	3:137490049-137499720	433	testis
TCONS_00243162	=	ENST00000490465	XLOC_065055	RP11-639B1.1	TSS134560	3:147795927-147805816	391	testis
TCONS_00243166	=	ENST00000469812	XLOC_065058	RP11-501O2.5	TSS134564	3:147998677-148118862	378	testis
TCONS_00243477	=	ENST00000490497	XLOC_065120	RP11-451G4.1	TSS134740	3:154958733-154960933	423	testis
TCONS_00243890	=	ENST00000493529	XLOC_065189	RP11-298O21.5	TSS134938	3:167611259-167641799	436	testis
TCONS_00243916	=	ENST00000494900	XLOC_065200	RP11-152C17.1	TSS134958	3:168720861-168723254	429	testis
TCONS_00244302	=	ENST00000464537	XLOC_065277	RP11-420J11.2	TSS135178	3:180131961-180140294	479	testis
TCONS_00244431	=	ENST00000467313	XLOC_065290	RP11-416O18.1	TSS135223	3:181670130-181728466	703	testis
TCONS_00244446	=	ENST00000473893	XLOC_065293	RP11-338L18.1	TSS135231	3:182082934-182086044	328	testis
TCONS_00245221	=	ENST00000609508	XLOC_065386	RP11-268E23.2	TSS135605	3:190377004-190377539	535	brain
TCONS_00245304	=	ENST00000455821	XLOC_065410	RP11-513G11.3	TSS135660	3:193920804-193976673	2307	liver
TCONS_00245667	=	ENST00000426697	XLOC_065481	AY269186.2	TSS135856	3:95030-96029	399	testis
TCONS_00245684	=	ENST00000418972	XLOC_065493	RP11-204C23.1	TSS135872	3:2004064-2029154	357	testis
TCONS_00246966	=	ENST00000431057	XLOC_065694	AC116035.2	TSS136469	3:30566191-30568677	517	testis
TCONS_00249980	=	ENST00000465347	XLOC_066054	RP11-62G11.2	TSS137782	3:69613256-69620273	455	testis
TCONS_00250215	=	ENST00000482003	XLOC_066125	RP11-47P18.1	TSS137920	3:80810192-80838505	403	testis
TCONS_00250216	=	ENST00000474149	XLOC_066126	RP11-520D19.1	TSS137921	3:81257343-81258065	553	testis
TCONS_00250246	=	ENST00000479244	XLOC_066140	RP11-789F5.1	TSS137944	3:86313704-86316511	705	testis
TCONS_00250641	=	ENST00000461121	XLOC_066228	LINC00635	TSS138150	3:107559074-107600847	707	testis
TCONS_00251762	=	ENST00000514281	XLOC_066380	RP11-71E19.2	TSS138661	3:125985638-126013983	254	adipose
TCONS_00253342	=	ENST00000498241	XLOC_066679	RP11-290K4.2	TSS139500	3:157734004-157806786	393	testis
TCONS_00253526	=	ENST00000493473	XLOC_066709	CT64	TSS139571	3:162744183-163079351	568	testis
TCONS_00253880	=	ENST00000441185	XLOC_066776	RP11-408H1.3	TSS139737	3:172278677-172313465	328	kidney
TCONS_00254137	=	ENST00000460993	XLOC_066856	RP11-275H4.1	TSS139871	3:180319917-181554668	2304	brain
TCONS_00254143	=	ENST00000482559	XLOC_066858	RP11-4B14.3	TSS139873	3:180319917-181554668	530	brain
TCONS_00254149	=	ENST00000489016	XLOC_066864	RP11-139K4.2	TSS139879	3:182216051-182224912	621	testis
TCONS_00254507	=	ENST00000427474	XLOC_066920	RP11-48F14.1	TSS140055	3:186172770-186212820	368	testis
TCONS_00254618	=	ENST00000423643	XLOC_066938	RP11-132N15.3	TSS140117	3:187676562-187694195	428	liver
TCONS_00254732	=	ENST00000439074	XLOC_066970	RP11-528A4.2	TSS140194	3:193560348-193561813	702	kidney
TCONS_00254830	=	ENST00000609789	XLOC_066985	RP11-534C12.1	TSS140245	3:194304726-194393206	160	ovary
TCONS_00258941	=	ENST00000602577	XLOC_069818	RP11-1406H17.1	TSS143560	4:6241167-6241664	497	brain
TCONS_00259205	=	ENST00000505386	XLOC_069907	RP11-168E17.1	TSS143727	4:12225074-12252910	610	testis
TCONS_00259500	=	ENST00000503017	XLOC_069954	RP11-412P11.1	TSS143857	4:22999173-23058485	547	testis
TCONS_00259686	=	ENST00000514802	XLOC_069987	RP11-292B1.2	TSS143954	4:28998145-29016216	687	testis
TCONS_00259708	=	ENST00000510420	XLOC_069998	RP11-665I14.1	TSS143973	4:31508287-31560443	426	testis
TCONS_00259709	=	ENST00000513211	XLOC_069999	RP11-734I18.1	TSS143974	4:31999018-32157028	734	heart
TCONS_00259713	=	ENST00000515181	XLOC_070002	RP11-240A16.1	TSS143977	4:32352659-32354842	849	testis
TCONS_00259749	=	ENST00000501725	XLOC_070017	RP11-103J17.1	TSS144004	4:37075834-37127046	430	testis
TCONS_00259797	=	ENST00000506010	XLOC_070026	RP11-600L4.1	TSS144033	4:38288614-38289112	367	testis
TCONS_00260096	=	ENST00000507639	XLOC_070103	RP11-328N19.1	TSS144198	4:44018817-44024080	708	testis
TCONS_00260279	=	ENST00000511875	XLOC_070138	RP11-535C7.1	TSS144281	4:52910970-52913124	612	testis
TCONS_00260393	=	ENST00000511634	XLOC_070162	RP11-231C18.1	TSS144339	4:55199058-55222121	474	brain
TCONS_00260404	=	ENST00000514413	XLOC_070165	RP11-273B19.1	TSS144344	4:55711733-55725407	465	testis
TCONS_00260437	=	ENST00000504250	XLOC_070177	RP11-345F18.1	TSS144370	4:56686168-56703548	554	breast
TCONS_00260910	=	ENST00000508147	XLOC_070308	RP11-622A1.2	TSS144651	4:74371108-74400636	455	liver
TCONS_00261272	=	ENST00000514836	XLOC_070367	PCAT4	TSS144821	4:80748624-80798924	373	prostate
TCONS_00261974	=	ENST00000513793	XLOC_070527	RP11-328K4.1	TSS145184	4:104177315-104374815	438	liver
TCONS_00262395	=	ENST00000448804	XLOC_070618	AC113617.1	TSS145402	4:118235752-118294008	601	testis
TCONS_00262399	=	ENST00000437514	XLOC_070620	AC092661.1	TSS145404	4:118349551-118612343	783	brain
TCONS_00262403	=	ENST00000442020	XLOC_070621	AC108056.1	TSS145406	4:118755555-118791103	576	testis
TCONS_00262529	=	ENST00000505122	XLOC_070639	RP11-700N1.1	TSS145471	4:120853558-120885448	642	heart
TCONS_00262666	=	ENST00000505741	XLOC_070668	RP11-318I4.1	TSS145544	4:126991858-126994035	300	testis
TCONS_00262836	=	ENST00000508724	XLOC_070687	RP11-422J15.1	TSS145616	4:130692813-130876523	503	testis
TCONS_00262854	=	ENST00000514222	XLOC_070695	RP11-614F17.2	TSS145630	4:132685913-132712637	680	testis
TCONS_00262874	=	ENST00000509798	XLOC_070709	RP11-785F11.1	TSS145646	4:137717876-138133953	2693	testis
TCONS_00262893	=	ENST00000510736	XLOC_070716	LINC00499	TSS145659	4:139220009-139345498	587	brain
TCONS_00263140	=	ENST00000504710	XLOC_070775	RP11-557J10.5	TSS145812	4:146520213-146522021	403	testis
TCONS_00263884	=	ENST00000505329	XLOC_070951	RP11-344G13.1	TSS146213	4:171961752-171980314	1788	testis
TCONS_00264194	=	ENST00000505053	XLOC_071016	RP11-386B13.4	TSS146371	4:185910150-185926340	911	kidney
TCONS_00264199	=	ENST00000506338	XLOC_071018	RP11-386B13.3	TSS146373	4:185973049-186028403	848	testis
TCONS_00264360	=	ENST00000502419	XLOC_071049	RP11-366H4.1	TSS146456	4:189081218-189082293	677	testis
TCONS_00264372	=	ENST00000505178	XLOC_071053	RP11-756P10.4	TSS146462	4:189678832-189718131	437	testis
TCONS_00264385	=	ENST00000503609	XLOC_071061	RP11-463J17.1	TSS146472	4:190700497-190861426	592	testis
TCONS_00264469	=	ENST00000610212	XLOC_071091	RP11-1263C18.1	TSS146523	4:564538-568980	533	brain
TCONS_00265067	=	ENST00000499502	XLOC_071175	RP11-539L10.2	TSS146811	4:6689174-6698924	1821	leukocyte
TCONS_00265177	=	ENST00000514043	XLOC_071201	RP11-1338A24.1	TSS146868	4:8747122-8747759	464	testis
TCONS_00265297	=	ENST00000506195	XLOC_071242	RP11-74M11.2	TSS146950	4:11627337-11815582	657	ovary
TCONS_00265319	=	ENST00000501050	XLOC_071251	AC006445.8	TSS146964	4:13547698-13549425	1263	testis
TCONS_00265335	=	ENST00000508202	XLOC_071255	AC007126.1	TSS146974	4:13656802-13978699	4781	heart
TCONS_00265760	=	ENST00000514877	XLOC_071340	RP11-548L20.1	TSS147190	4:34122515-34271369	546	liver
TCONS_00266598	=	ENST00000509641	XLOC_071518	RP11-685F15.1	TSS147614	4:58462105-58524966	735	liver
TCONS_00266603	=	ENST00000508292	XLOC_071520	RP11-577G20.2	TSS147618	4:59390679-59431287	420	testis
TCONS_00266608	=	ENST00000503232	XLOC_071521	RP11-506N2.1	TSS147620	4:59646790-59849870	267	testis
TCONS_00266971	=	ENST00000510744	XLOC_071642	RP11-567N4.2	TSS147840	4:76194277-76359659	473	skeletal muscle
TCONS_00269156	=	ENST00000510967	XLOC_072056	RP11-1E22.1	TSS148907	4:132925964-133045186	347	testis
TCONS_00269178	=	ENST00000506412	XLOC_072070	RP11-553P9.3	TSS148922	4:136034059-136044934	289	ovary
TCONS_00269188	=	ENST00000569694	XLOC_072078	RP11-775H9.3	TSS148932	4:137018951-137020395	1444	testis
TCONS_00269209	=	ENST00000505874	XLOC_072089	LINC00616	TSS148947	4:138948575-139163503	260	testis
TCONS_00269553	=	ENST00000512063	XLOC_072162	RP11-6L6.3	TSS149122	4:146998997-147043066	1175	testis
TCONS_00269656	=	ENST00000510975	XLOC_072193	RP11-526A4.1	TSS149177	4:150273110-150817385	499	testis
TCONS_00269741	=	ENST00000510416	XLOC_072205	RP11-73G16.3	TSS149220	4:152826083-152865085	579	testis
TCONS_00269745	=	ENST00000504785	XLOC_072208	RP11-18H21.3	TSS149224	4:153128572-153147022	448	testis
TCONS_00269749	=	ENST00000605407	XLOC_072211	RP11-461L13.5	TSS149227	4:153239053-153239516	463	brain
TCONS_00269868	=	ENST00000513660	XLOC_072245	RP11-27G13.1	TSS149297	4:156197840-156302498	370	testis
TCONS_00270446	=	ENST00000512487	XLOC_072396	LINC00290	TSS149605	4:181985241-182080302	593	brain
TCONS_00270449	=	ENST00000512547	XLOC_072398	RP11-665C14.2	TSS149608	4:182179144-182186182	493	heart
TCONS_00270558	=	ENST00000608785	XLOC_072437	RP11-290F5.1	TSS149674	4:185286237-185303530	516	liver
TCONS_00270588	=	ENST00000520280	XLOC_072442	RP11-242J7.1	TSS149688	4:185505246-185546184	607	skeletal muscle
TCONS_00270645	=	ENST00000507183	XLOC_072449	RP11-701P16.4	TSS149711	4:185814030-185820608	621	liver
TCONS_00270866	=	ENST00000514767	XLOC_072480	RP11-565A3.2	TSS149806	4:188454031-188626433	451	testis
TCONS_00270886	=	ENST00000514297	XLOC_072489	RP11-756P10.2	TSS149823	4:189678832-189718131	1991	testis
TCONS_00270887	=	ENST00000508799	XLOC_072490	RP11-818C3.1	TSS149824	4:189911868-189923229	646	testis
TCONS_00273948	=	ENST00000505396	XLOC_075381	CTD-2029E14.1	TSS152796	5:3178208-3181346	389	testis
TCONS_00273957	=	ENST00000503757	XLOC_075387	CTD-2161F6.3	TSS152803	5:4452042-4866420	801	testis
TCONS_00274030	=	ENST00000512746	XLOC_075408	RP11-404K5.4	TSS152849	5:7326176-7326722	332	testis
TCONS_00274032	=	ENST00000500616	XLOC_075410	CTD-2296D1.5	TSS152851	5:7373229-7379903	577	testis
TCONS_00274111	=	ENST00000505784	XLOC_075416	RP11-417J1.1	TSS152887	5:8525290-8528791	335	testis
TCONS_00274190	=	ENST00000505877	XLOC_075441	CT49	TSS152936	5:12574968-12804475	1319	testis
TCONS_00274305	=	ENST00000508677	XLOC_075471	RP11-321E2.3	TSS153009	5:17403969-17442272	296	brain
TCONS_00274328	=	ENST00000510648	XLOC_075484	RP11-454P21.1	TSS153026	5:17684692-17955966	459	brain
TCONS_00274340	=	ENST00000514876	XLOC_075493	RP11-774D14.1	TSS153036	5:20611935-20937800	417	testis
TCONS_00274793	=	ENST00000506429	XLOC_075599	CTD-2130F23.1	TSS153277	5:37953503-37967066	487	testis
TCONS_00274794	=	ENST00000513039	XLOC_075600	CTD-2116N24.1	TSS153278	5:38025798-38184034	462	testis
TCONS_00275669	=	ENST00000504068	XLOC_075783	RP11-434D9.1	TSS153749	5:66675205-67198428	793	liver
TCONS_00276074	=	ENST00000511174	XLOC_075852	RP11-60A8.2	TSS153934	5:72633732-72634360	301	testis
TCONS_00276137	=	ENST00000512458	XLOC_075863	CTD-2275D24.1	TSS153963	5:73617455-73635977	550	testis
TCONS_00276139	=	ENST00000508083	XLOC_075864	CTD-2275D24.2	TSS153964	5:73617455-73635977	724	testis
TCONS_00276670	=	ENST00000505572	XLOC_075956	CTD-2331D11.3	TSS154232	5:84725519-84726002	483	adipose
TCONS_00276850	=	ENST00000511323	XLOC_075998	RP11-348J24.1	TSS154334	5:91378413-92023961	278	heart
TCONS_00277074	=	ENST00000502324	XLOC_076039	RP11-455B3.1	TSS154458	5:97217123-97258399	264	brain
TCONS_00277103	=	ENST00000510302	XLOC_076054	CTD-2151A2.1	TSS154481	5:98885135-98913661	336	testis
TCONS_00277114	=	ENST00000511468	XLOC_076065	RP11-346J10.1	TSS154492	5:99737144-99744603	563	testis
TCONS_00277812	=	ENST00000509456	XLOC_076207	RP11-284A20.1	TSS154873	5:124255639-124257291	204	testis
TCONS_00277928	=	ENST00000514853	XLOC_076228	CTC-228N24.1	TSS154929	5:127039081-127419384	1044	testis
TCONS_00278681	=	ENST00000607370	XLOC_076359	CTB-35F21.5	TSS155308	5:139152112-139155057	168	brain
TCONS_00279076	=	ENST00000432677	XLOC_076417	AC005592.1	TSS155504	5:142095840-142141444	2237	heart
TCONS_00279846	=	ENST00000607514	XLOC_076552	RP11-542A14.2	TSS155900	5:157891472-157891686	214	breast
TCONS_00280267	=	ENST00000518260	XLOC_076642	RP11-536N17.1	TSS156137	5:172243623-172246961	582	testis
TCONS_00280378	=	ENST00000504512	XLOC_076666	RP11-267A15.1	TSS156200	5:173763297-173959460	561	brain
TCONS_00280392	=	ENST00000510150	XLOC_076674	CTD-2532K18.2	TSS156212	5:174178306-174277728	287	testis
TCONS_00280571	=	ENST00000512115	XLOC_076700	RP11-375B1.3	TSS156302	5:176170205-176172380	2068	brain
TCONS_00281047	=	ENST00000513535	XLOC_076763	RP11-451H23.3	TSS156522	5:180111765-180115726	3219	testis
TCONS_00281368	=	ENST00000509455	XLOC_076817	CTD-2194D22.2	TSS156689	5:1856083-1856682	493	testis
TCONS_00281401	=	ENST00000507435	XLOC_076833	RP11-445O3.2	TSS156712	5:4452042-4866420	721	testis
TCONS_00281421	=	ENST00000564741	XLOC_076846	CTC-471C19.1	TSS156731	5:6019141-6022396	3255	brain
TCONS_00281493	=	ENST00000569381	XLOC_076867	RP11-315A16.1	TSS156775	5:8782451-8787440	427	testis
TCONS_00281562	=	ENST00000503953	XLOC_076889	CTD-2154B17.1	TSS156816	5:10775169-10777174	342	testis
TCONS_00281599	=	ENST00000510065	XLOC_076895	RP11-419C19.2	TSS156835	5:12888106-13032998	270	testis
TCONS_00281771	=	ENST00000504244	XLOC_076960	CTD-2333M24.1	TSS156939	5:20611935-20937800	509	testis
TCONS_00281808	=	ENST00000507600	XLOC_076983	RP11-549K20.1	TSS156973	5:25126413-25190765	534	testis
TCONS_00281838	=	ENST00000506492	XLOC_077002	CTD-2010I22.2	TSS156997	5:29354311-29396127	470	testis
TCONS_00282215	=	ENST00000510938	XLOC_077084	CTD-2194L12.3	TSS157204	5:37939466-37948057	442	testis
TCONS_00282559	=	ENST00000505706	XLOC_077144	RP11-473L15.3	TSS157369	5:44495202-44510384	584	skeletal muscle
TCONS_00282843	=	ENST00000502647	XLOC_077214	RP11-772C9.1	TSS157508	5:57047018-57047544	526	liver
TCONS_00283114	=	ENST00000508486	XLOC_077273	RP11-5P22.3	TSS157657	5:65803371-65807432	661	testis
TCONS_00283664	=	ENST00000515871	XLOC_077419	CTC-325J23.3	TSS157969	5:79904441-79918343	440	testis
TCONS_00284171	=	ENST00000502437	XLOC_077515	RP11-254I22.3	TSS158219	5:95220796-96143803	652	liver
TCONS_00284336	=	ENST00000524083	XLOC_077570	RP11-6N13.1	TSS158321	5:103718998-104729017	316	testis
TCONS_00284843	=	ENST00000519703	XLOC_077712	RP11-93O7.5	TSS158602	5:123641922-123740772	285	brain
TCONS_00284874	=	ENST00000510242	XLOC_077718	RP11-284A20.2	TSS158621	5:124204664-124205607	943	testis
TCONS_00285863	=	ENST00000515306	XLOC_077869	CTB-35F21.2	TSS159102	5:139026883-139125808	412	testis
TCONS_00286801	=	ENST00000522134	XLOC_078005	CTB-158E9.1	TSS159541	5:153863476-153866057	402	prostate
TCONS_00287090	=	ENST00000517722	XLOC_078064	RP11-167P20.1	TSS159694	5:161985690-162050467	736	testis
TCONS_00287112	=	ENST00000519929	XLOC_078072	CTD-2313P7.1	TSS159708	5:163723701-164598649	520	testis
TCONS_00287116	=	ENST00000523538	XLOC_078075	CTB-181F24.1	TSS159712	5:164647582-164668941	237	testis
TCONS_00287122	=	ENST00000523742	XLOC_078080	CTB-7E3.1	TSS159718	5:166332226-166353375	566	testis
TCONS_00287167	=	ENST00000506431	XLOC_078103	CTB-27N1.1	TSS159753	5:169615273-169626145	5623	kidney
TCONS_00287320	=	ENST00000518902	XLOC_078141	CTB-43E15.3	TSS159841	5:173133097-173173214	490	lymph node
TCONS_00288243	=	ENST00000513771	XLOC_078262	CTC-338M12.2	TSS160249	5:180618045-180634251	411	testis
TCONS_00291315	=	ENST00000433761	XLOC_081166	RP1-40E16.2	TSS163227	6:3056123-3056995	398	testis
TCONS_00291536	=	ENST00000503668	XLOC_081223	HULC	TSS163361	6:8435876-8785678	556	liver
TCONS_00291648	=	ENST00000419796	XLOC_081243	RP11-716O23.1	TSS163416	6:11417282-11516699	699	testis
TCONS_00293316	=	ENST00000526556	XLOC_081637	RP3-468B3.2	TSS164288	6:33835282-33895408	391	testis
TCONS_00294279	=	ENST00000573382	XLOC_081784	RP1-302G2.5	TSS164717	6:44184675-44185973	817	breast
TCONS_00294817	=	ENST00000456795	XLOC_081922	RP3-331H24.4	TSS165026	6:71931159-72132168	352	kidney
TCONS_00295413	=	ENST00000607823	XLOC_082092	RP11-436D23.1	TSS165384	6:98264584-98848239	1962	brain
TCONS_00296449	=	ENST00000434443	XLOC_082369	LINC00326	TSS165956	6:133409218-133427717	786	testis
TCONS_00296608	=	ENST00000440397	XLOC_082402	RP11-95M15.1	TSS166027	6:137994566-137995691	523	testis
TCONS_00296619	=	ENST00000417800	XLOC_082406	RP11-240M16.1	TSS166036	6:138264215-138293659	381	kidney
TCONS_00297452	=	ENST00000420601	XLOC_082592	RP11-235G24.3	TSS166516	6:161347400-161349677	379	lymph node
TCONS_00297588	=	ENST00000439207	XLOC_082619	RP11-568A7.2	TSS166590	6:167647447-167659404	205	ovary
TCONS_00297670	=	ENST00000413324	XLOC_082638	RP3-495K2.1	TSS166638	6:169467912-169469519	393	testis
TCONS_00297950	=	ENST00000427591	XLOC_082709	RP3-400B16.3	TSS166799	6:4171242-4274919	266	testis
TCONS_00298189	=	ENST00000431401	XLOC_082759	RP1-290I10.5	TSS166913	6:10474732-10478735	256	testis
TCONS_00298456	=	ENST00000424083	XLOC_082830	RP3-471C18.2	TSS167057	6:19324580-19842462	212	thyroid
TCONS_00298483	=	ENST00000447728	XLOC_082841	RP11-204E9.1	TSS167071	6:21521903-21524003	1346	brain
TCONS_00299734	=	ENST00000525746	XLOC_083126	LINC01016	TSS167768	6:33835282-33895408	710	testis
TCONS_00301920	=	ENST00000564251	XLOC_083598	RP1-149C7.1	TSS168905	6:93097558-93098545	987	testis
TCONS_00302637	=	ENST00000456424	XLOC_083732	RP1-249H1.2	TSS169273	6:114113031-114158556	375	testis
TCONS_00302681	=	ENST00000446525	XLOC_083746	RP11-282C5.1	TSS169300	6:115954705-115955355	283	testis
TCONS_00303845	=	ENST00000448909	XLOC_084028	RP11-307P5.2	TSS169949	6:147830062-148275073	603	testis
TCONS_00303962	=	ENST00000431947	XLOC_084064	RP1-297M16.2	TSS170021	6:151186684-151549582	804	testis
TCONS_00304408	=	ENST00000451328	XLOC_084178	RP1-155D22.1	TSS170281	6:164529651-164530726	448	testis
TCONS_00304582	=	ENST00000444586	XLOC_084218	RP3-495K2.3	TSS170379	6:169362704-169364436	914	testis
TCONS_00308128	=	ENST00000510017	XLOC_087632	WI2-2373I1.2	TSS173854	7:331222-334388	530	testis
TCONS_00308826	=	ENST00000422697	XLOC_087741	AC004535.2	TSS174197	7:10742302-10747033	449	testis
TCONS_00310458	=	ENST00000458615	XLOC_088074	RP11-436F9.1	TSS175059	7:54398389-54417542	679	brain
TCONS_00310627	=	ENST00000566570	XLOC_088113	RP11-760D2.11	TSS175148	7:56551055-56565078	4162	testis
TCONS_00311213	=	ENST00000567919	XLOC_088285	RP11-731K22.1	TSS175479	7:73400321-73403097	2776	brain
TCONS_00313454	=	ENST00000490162	XLOC_088593	RP5-884M6.1	TSS176577	7:106415456-106436010	429	lung
TCONS_00313937	=	ENST00000446053	XLOC_088666	RP11-560I19.1	TSS176828	7:121856400-121858491	472	brain
TCONS_00314030	=	ENST00000458437	XLOC_088694	RP11-807H17.1	TSS176878	7:125071400-125106455	489	kidney
TCONS_00314684	=	ENST00000440744	XLOC_088833	AC024084.1	TSS177233	7:135710508-135769416	455	leukocyte
TCONS_00315373	=	ENST00000493400	XLOC_089020	RP11-545G3.1	TSS177623	7:149737609-149773744	442	testis
TCONS_00316838	=	ENST00000438923	XLOC_089278	AC005550.5	TSS178379	7:15727964-15736514	312	thyroid
TCONS_00318461	=	ENST00000440935	XLOC_089557	AC004869.2	TSS179148	7:46516054-46521176	540	testis
TCONS_00318467	=	ENST00000455078	XLOC_089560	AC004870.3	TSS179153	7:46930222-47118726	346	testis
TCONS_00318693	=	ENST00000439027	XLOC_089597	GS1-18A18.2	TSS179261	7:54643744-54646487	757	testis
TCONS_00318824	=	ENST00000436042	XLOC_089624	RP11-760D2.1	TSS179317	7:56549797-56550988	673	testis
TCONS_00318827	=	ENST00000429367	XLOC_089627	RP11-760D2.5	TSS179320	7:56601922-56605823	2741	testis
TCONS_00318849	=	ENST00000442649	XLOC_089642	RP11-1217F2.15	TSS179340	7:57277571-57289881	407	testis
TCONS_00318868	=	ENST00000450891	XLOC_089656	RP11-196D18.1	TSS179357	7:62505204-62514809	419	testis
TCONS_00318883	=	ENST00000425228	XLOC_089667	RP11-73B2.2	TSS179370	7:62834831-62846167	339	testis
TCONS_00319141	=	ENST00000436600	XLOC_089763	RP5-942I16.1	TSS179531	7:69059785-69062580	691	testis
TCONS_00320035	=	ENST00000456952	XLOC_089910	RP11-142A5.1	TSS179945	7:90940682-91186163	202	brain
TCONS_00321055	=	ENST00000437900	XLOC_090034	LINC01007	TSS180401	7:101205895-101212286	1485	brain
TCONS_00321641	=	ENST00000451962	XLOC_090114	AC018464.3	TSS180687	7:112589953-112635702	687	heart
TCONS_00321801	=	ENST00000456062	XLOC_090161	RP4-742N3.1	TSS180770	7:119781069-119783050	469	testis
TCONS_00321938	=	ENST00000467017	XLOC_090189	RP11-264K23.1	TSS180837	7:123634675-124035172	650	testis
TCONS_00322819	=	ENST00000565449	XLOC_090350	RP11-744I24.3	TSS181255	7:141212497-141212983	385	testis
TCONS_00326604	=	ENST00000512942	XLOC_093202	RP11-10A14.5	TSS184478	8:9046520-9060364	699	testis
TCONS_00326613	=	ENST00000518619	XLOC_093204	RP11-115J16.1	TSS184485	8:9106926-9293715	807	liver
TCONS_00327136	=	ENST00000519996	XLOC_093326	RP11-24P4.1	TSS184788	8:21155716-21166960	1633	testis
TCONS_00327646	=	ENST00000517964	XLOC_093370	RP11-219J21.1	TSS185039	8:25528429-25545040	1131	testis
TCONS_00327916	=	ENST00000517491	XLOC_093418	AC145110.1	TSS185190	8:29605824-29656008	2791	lymph node
TCONS_00328025	=	ENST00000524022	XLOC_093438	RP11-566H8.3	TSS185260	8:31133111-31245006	336	testis
TCONS_00328134	=	ENST00000522643	XLOC_093475	RP11-150O12.5	TSS185329	8:37417883-37422884	836	testis
TCONS_00328378	=	ENST00000518465	XLOC_093506	RP11-122L4.1	TSS185452	8:39413664-39416052	680	testis
TCONS_00328381	=	ENST00000523523	XLOC_093508	CTD-2024D23.1	TSS185455	8:39424223-39437653	273	testis
TCONS_00328724	=	ENST00000521715	XLOC_093573	LINC00293	TSS185619	8:47733858-47765975	1498	testis
TCONS_00328916	=	ENST00000602362	XLOC_093633	RP11-53M11.3	TSS185737	8:55466920-55474487	241	kidney
TCONS_00329005	=	ENST00000521663	XLOC_093655	LINC00588	TSS185784	8:58192101-58197290	1875	testis
TCONS_00329142	=	ENST00000518593	XLOC_093685	RP11-705O24.1	TSS185860	8:62697605-62856739	469	testis
TCONS_00329199	=	ENST00000520799	XLOC_093698	LINC00966	TSS185886	8:65285689-65300323	10127	brain
TCONS_00329556	=	ENST00000521224	XLOC_093769	RP11-351E7.1	TSS186073	8:73374545-73383207	252	brain
TCONS_00329593	=	ENST00000519134	XLOC_093775	RP11-434I12.3	TSS186096	8:74271147-74275762	1520	lung
TCONS_00330050	=	ENST00000522531	XLOC_093899	RP11-100L22.1	TSS186348	8:93681063-93695806	227	heart
TCONS_00330055	=	ENST00000521317	XLOC_093900	RP11-100L22.3	TSS186350	8:93711969-93889865	436	testis
TCONS_00330062	=	ENST00000522598	XLOC_093905	RP11-388K12.2	TSS186356	8:94225530-94756826	261	adrenal
TCONS_00330797	=	ENST00000517308	XLOC_094055	RP11-58O3.2	TSS186772	8:112754240-112769094	407	testis
TCONS_00330934	=	ENST00000523550	XLOC_094095	RP11-785H20.1	TSS186854	8:122896962-122916512	611	testis
TCONS_00331101	=	ENST00000530549	XLOC_094143	LINC00964	TSS186955	8:125847125-125966570	443	testis
TCONS_00331330	=	ENST00000606279	XLOC_094206	CTD-2342N23.3	TSS187087	8:135735189-135736192	1003	liver
TCONS_00332094	=	ENST00000520570	XLOC_094340	RP11-134O21.1	TSS187453	8:2523590-2680004	582	testis
TCONS_00332275	=	ENST00000517681	XLOC_094415	CTA-398F10.1	TSS187580	8:8272199-8282142	503	testis
TCONS_00332298	=	ENST00000518589	XLOC_094427	RP11-10A14.7	TSS187597	8:9106926-9293715	422	testis
TCONS_00332306	=	ENST00000521842	XLOC_094431	RP11-115J16.2	TSS187604	8:9106926-9293715	687	testis
TCONS_00332333	=	ENST00000517675	XLOC_094453	LINC00599	TSS187628	8:9757022-9762876	3334	brain
TCONS_00332341	=	ENST00000520494	XLOC_094457	RP11-981G7.3	TSS187634	8:10329122-10411676	489	testis
TCONS_00332381	=	ENST00000443854	XLOC_094467	LINC00529	TSS187658	8:11105134-11125374	241	testis
TCONS_00332575	=	ENST00000525673	XLOC_094524	RP11-480O10.1	TSS187769	8:13701609-13706618	589	testis
TCONS_00333826	=	ENST00000522486	XLOC_094744	CTA-392C11.1	TSS188375	8:40156259-40200921	505	kidney
TCONS_00334059	=	ENST00000521359	XLOC_094816	RP11-567J20.3	TSS188525	8:49428411-49429649	537	adrenal
TCONS_00334084	=	ENST00000518854	XLOC_094824	RP11-738G5.1	TSS188539	8:50409321-50424739	267	testis
TCONS_00334387	=	ENST00000523724	XLOC_094879	RP11-17A4.3	TSS188678	8:57349232-57472382	555	testis
TCONS_00334446	=	ENST00000521456	XLOC_094898	RP11-379I19.1	TSS188718	8:60473885-60506260	358	testis
TCONS_00334528	=	ENST00000518489	XLOC_094914	RP11-705O24.3	TSS188754	8:62697605-62856739	606	testis
TCONS_00334742	=	ENST00000519557	XLOC_094968	RP11-744J10.3	TSS188880	8:70337269-70360498	712	testis
TCONS_00334792	=	ENST00000579600	XLOC_094978	Metazoa_SRP	TSS188908	8:71383346-71397922	294	testis
TCONS_00335073	=	ENST00000517365	XLOC_095037	RP11-26J3.1	TSS189045	8:80680376-80783994	498	brain
TCONS_00335288	=	ENST00000520988	XLOC_095075	RP11-99H20.1	TSS189147	8:83010685-83072812	459	testis
TCONS_00335632	=	ENST00000521955	XLOC_095148	RP11-587H10.1	TSS189315	8:93483954-93522049	614	testis
TCONS_00335633	=	ENST00000523284	XLOC_095149	RP11-587H10.2	TSS189316	8:93577670-93667722	587	testis
TCONS_00336015	=	ENST00000522947	XLOC_095232	KB-173C10.1	TSS189516	8:101441061-101443225	579	heart
TCONS_00336162	=	ENST00000523121	XLOC_095246	KB-1410C5.2	TSS189580	8:102273768-102275131	979	testis
TCONS_00336565	=	ENST00000519506	XLOC_095324	RP11-946L20.4	TSS189773	8:112105499-112248432	424	testis
TCONS_00336566	=	ENST00000522330	XLOC_095325	RP11-114O8.1	TSS189774	8:112105499-112248432	191	testis
TCONS_00336754	=	ENST00000577765	XLOC_095370	RP11-973F15.2	TSS189883	8:123712507-123715662	501	heart
TCONS_00336962	=	ENST00000518339	XLOC_095405	RP11-697B24.1	TSS189985	8:126761298-126762485	636	testis
TCONS_00340913	=	ENST00000423326	XLOC_097766	RP11-33G16.1	TSS193005	9:25780053-25784560	463	testis
TCONS_00342302	=	ENST00000422010	XLOC_098190	RP11-15B24.4	TSS193803	9:84887670-85179347	599	testis
TCONS_00342568	=	ENST00000446201	XLOC_098258	RP11-406A20.1	TSS193952	9:92740563-92749768	457	testis
TCONS_00342759	=	ENST00000443771	XLOC_098293	RP11-53B5.1	TSS194059	9:96619364-96620615	391	testis
TCONS_00343076	=	ENST00000413271	XLOC_098384	RP11-547C13.1	TSS194264	9:102293977-102299206	419	testis
TCONS_00344632	=	ENST00000599815	XLOC_098639	RP11-65J3.15	TSS195034	9:132090539-132090680	141	testis
TCONS_00345990	=	ENST00000435444	XLOC_098894	RP11-29B9.2	TSS195744	9:7930826-7961197	501	testis
TCONS_00346017	=	ENST00000603198	XLOC_098900	RP11-109M17.2	TSS195760	9:10948371-10948481	110	testis
TCONS_00347920	=	ENST00000566873	XLOC_099416	RP11-165H23.1	TSS196816	9:81750336-81760589	2432	testis
TCONS_00347925	=	ENST00000448475	XLOC_099418	RP11-403N16.2	TSS196819	9:82489610-82501593	524	testis
TCONS_00348090	=	ENST00000443630	XLOC_099447	RP11-213G2.2	TSS196911	9:88368219-88408465	492	testis
TCONS_00348186	=	ENST00000418343	XLOC_099472	RP13-60M5.2	TSS196961	9:91242103-91267075	1220	testis
TCONS_00348313	=	ENST00000415471	XLOC_099498	RP11-100G15.10	TSS197034	9:94903579-94922396	210	leukocyte
TCONS_00348970	=	ENST00000425157	XLOC_099620	RP11-341A22.2	TSS197362	9:105902804-106087316	659	testis
TCONS_00349010	=	ENST00000457720	XLOC_099633	RP11-217B7.3	TSS197387	9:107752366-107754062	606	testis
TCONS_00349025	=	ENST00000446206	XLOC_099647	RP11-308N19.3	TSS197401	9:109377358-109378087	597	testis
TCONS_00349428	=	ENST00000423632	XLOC_099737	RP11-402G3.5	TSS197630	9:117418570-117424654	436	testis
TCONS_00349430	=	ENST00000436752	XLOC_099738	RP11-402G3.3	TSS197632	9:117428715-117434029	550	testis
TCONS_00349472	=	ENST00000433546	XLOC_099746	RP11-284G10.1	TSS197654	9:118457053-118506518	396	testis
TCONS_00349498	=	ENST00000449730	XLOC_099759	RP11-281A20.1	TSS197673	9:120545725-120659534	625	lung
TCONS_00350194	=	ENST00000608502	XLOC_099865	MIR219-2	TSS198017	9:131133597-131155789	1499	brain
TCONS_00377207	=	ENST00000457716	XLOC_109515	RP11-402P6.7	TSS215082	X:70939765-70940650	220	testis
TCONS_00377492	=	ENST00000443247	XLOC_109627	RP5-928E24.2	TSS215251	X:84465711-84474704	1135	testis
TCONS_00378842	=	ENST00000439434	XLOC_110025	RP11-265D19.6	TSS216005	X:134530353-134531689	405	testis
TCONS_00378987	=	ENST00000417426	XLOC_110068	RP11-364B14.1	TSS216087	X:139099426-139100196	582	testis
TCONS_00379014	=	ENST00000412163	XLOC_110081	RP1-171K16.5	TSS216106	X:140590842-140786896	681	testis
TCONS_00379268	=	ENST00000454307	XLOC_110151	XX-FW80269A6.1	TSS216245	X:150684022-150684717	482	testis
TCONS_00380922	=	ENST00000456532	XLOC_110520	RP5-1158E12.3	TSS217157	X:45707327-45710920	375	colon
TCONS_00382939	=	ENST00000446495	XLOC_111094	RP11-232D9.3	TSS218233	X:115826877-115828156	512	testis
TCONS_00383449	=	ENST00000426364	XLOC_111264	LINC00633	TSS218526	X:134193714-134257880	388	testis
TCONS_00383623	=	ENST00000458577	XLOC_111308	AC004070.1	TSS218630	X:139298186-139298956	582	testis
TCONS_00386807	=	ENST00000444263	XLOC_113838	LINC00278	TSS221408	Y:2870952-3067564	587	leukocyte
TCONS_00387291	=	ENST00000437686	XLOC_114105	TTTY16	TSS221755	Y:7567397-7569288	192	prostate
