# Supplementary material for: In silico prediction of housekeeping long intergenic non-coding RNAs reveals HKlincR1 as an essential player in lung cancer cell survival
Source: Sci Rep. 2019 May 14;9:7372. doi: 10.1038/s41598-019-43758-7 (PMC6517443; doi:10.1038/s41598-019-43758-7)
Supplement: Supplementary file 3 — Table S2 [file 41598_2019_43758_MOESM3_ESM.xls]

## Sheet: Sheet2
List of ‘core essential’ HK-lincRNAs
HK-lincRNA	Symbol	Symbol (Ensembl v95)	Differential Expression in Tumours	Copy Number Alterations in Tumours	Coefficient of Variation in BodyMap Dataset	Nucleotide-level Conservation	Gene-level Conservation in Other Species (Median value across speciies)	SNP Density	MFE (Minimum Free Energy)	Significance of MFE (p-value)	Coding Potential Classification	Coding Potential Score
ENST00000439105	AC074183.4	AC074183.1	Up	Diploid	0.627392	0.0352174	3.59082	0.0156076	-366.5	0.016983	noncoding (weak)	-0.997073
ENST00000580458	SNHG15	SNHG15	Up	Diploid	0.719999	-0.0989358	3.44357	0.0180249	-279.14	0.038961	noncoding (weak)	-0.988625
ENST00000554921	RP11-1112J20.2	AL137191.1	Up	Diploid	0.557686	0.182331	1.22301	0.0233501	-244.16	0.311688	noncoding	-1.12868
ENST00000582940	RP11-160O5.1	RGS9	Up	Diploid	0.710468	-0.0138298	3.31281	0.0183468	-219.3	0.425574	noncoding	-1.07442
ENST00000409569	MIR4435-1HG	MIR4435-2HG	Up	Diploid	0.887182	0.023135	2.78602	0.0103196	-164.8	0.425574	noncoding (weak)	-0.810444
ENST00000435649	RP4-665J23.1	LINC02609	Up	Diploid	1.15411	0.421877	1.77361	0.017214	-259.53	0.534466	noncoding (weak)	-0.93423
ENST00000552780	RP11-2H8.2	AC089984.1	Up	Diploid	0.780015	0.12847	3.54943	0.0169756	-353.26	0.696304	noncoding	-1.17803
ENST00000514608	RP11-21I10.2	-	Up	Diploid	0.701747	0.0921715	3.43841	0.0205339	-259.31	0.781219	noncoding	-1.09078
ENST00000607056	RP11-53O19.3	AC093297.2	Up	Diploid	0.522391	0.0997795	2.86209	0.0170838	-642.72	0.934066	noncoding	-1.20766
ENST00000564837	RP11-611L7.1	-	Up	Diploid	0.371623	0.12695	3.29559	0.0184831	-700.02	0.999001	noncoding (weak)	-0.729018
ENST00000566986	RP13-516M14.1	AC132872.1	Unaffected	Diploid	0.647854	0.0128828	1.80651	0.0242678	-438	0.000999	noncoding	-1.03509
ENST00000564834	LINC01003	LINC01003	Unaffected	Diploid	0.55975	0.00951247	3.36599	0.0175737	-827.38	0.001998	noncoding	-1.34872
ENST00000307533	AC093323.3	AC093323.1	Unaffected	Diploid	0.596901	-0.0538274	3.32839	0.0304197	-947.4	0.003996	noncoding (weak)	-0.274863
ENST00000502001	MIR4458HG	MIR4458HG	Unaffected	Diploid	0.854871	-0.0639737	3.31744	0.0191856	-317	0.003996	noncoding (weak)	-0.993098
ENST00000609803	LINC00938	AC008124.1	Unaffected	Diploid	0.370886	0.368593	1.91411	0.0126891	-687.19	0.025974	noncoding	-1.14874
ENST00000534336	MALAT1	MALAT1	Unaffected	Diploid	0.916493	0.5336	1.50303	0.0453606	-2627.97	0.033966	noncoding	-1.00774
ENST00000582866	RP11-498C9.15	AC145207.5	Unaffected	Diploid	0.534823	0.00403468	2.0114	0.01566	-805.25	0.035964	noncoding (weak)	-0.981844
ENST00000606064	RP11-722E23.2	AC067838.1	Unaffected	Diploid	0.626376	0.124553	3.25383	0.0139616	-159.62	0.044955	noncoding (weak)	-0.953186
ENST00000600047	CTC-444N24.8	AC005261.3	Unaffected	Diploid	0.426339	-0.08893	3.36944	0.0216607	-375.18	0.148851	noncoding	-1.17176
ENST00000602330	CTD-2576F9.2	AC107976.1	Unaffected	Diploid	0.671374	0.353245	2.59986	0.029453	-163.7	0.165834	noncoding (weak)	-0.935272
ENST00000606641	RP4-758J24.5	-	Unaffected	Diploid	0.657735	0.0951563	3.52566	0.0176114	-487.64	0.251748	noncoding (weak)	-0.948315
ENST00000426713	LINC00116	MTLN	Unaffected	Diploid	0.563152	0.0730654	2.91116	0.00885165	-171.5	0.257742	noncoding (weak)	-0.78342
ENST00000585086	RP11-690G19.3	-	Unaffected	Diploid	0.508393	0.532884	2.14671	0.0120919	-473.31	0.372627	noncoding	-1.08891
ENST00000416769	LINC00339	LINC00339	Unaffected	Diploid	0.398105	0.0334311	2.54129	0.0243539	-341.6	0.374625	noncoding (weak)	-0.94002
ENST00000602985	JPX	JPX	Unaffected	Diploid	0.47049	0.0446299	3.28536	0.00986636	-108.57	0.553447	noncoding	-1.0422
ENST00000602412	RP11-343N15.5	-	Unaffected	Diploid	0.61083	-0.039043	3.4818	0.0452489	-270.17	0.628372	noncoding (weak)	-0.781388
ENST00000540383	CROCCP2	-	Unaffected	Diploid	0.719843	0.158704	2.82143	0.0211518	-722.7	0.635365	coding	2.61662
ENST00000435844	LINC00493	SMIM26	Unaffected	Diploid	0.599534	0.0117663	3.3209	0.0163246	-140.7	0.657343	noncoding (weak)	-0.46531
ENST00000603385	RP11-258C19.7	KANTR	Unaffected	Diploid	0.471976	0.187049	2.92067	0.0060506	-443.56	0.738262	noncoding	-1.16984
ENST00000466692	RP11-1398P2.1	AC147067.1	Unaffected	Diploid	0.932824	0.373078	3.55329	0.0166344	-216.9	0.86014	noncoding (weak)	-0.482078
ENST00000513179	RP11-539L10.3	LINC02482	Unaffected	Diploid	0.688179	7.34366e-05	3.36989	0.0283323	-102.63	0.943057	noncoding	-1.01134
ENST00000499732	NEAT1	NEAT1	Unaffected	Diploid	1.06946	-0.0345123	2.70386	0.0161198	-678.74	0.989011	noncoding (weak)	-0.814166
ENST00000605920	RP11-182L21.6	AL135925.1	Unaffected	Amplified	0.447626	0.184031	2.20634	0.0117578	-791.76	0.264735	noncoding (weak)	-0.847874
ENST00000501937	LINC00847	LINC00847	Unaffected	Amplified/Deleted	0.562456	0.0330291	3.2481	0.0178197	-715.94	0.000999	noncoding (weak)	-0.918184
ENST00000602458	RP11-95D17.1	AC010969.2	Unaffected	Deleted	0.361782	0.0246871	1.78113	0.0182606	-1053.25	0.000999	noncoding (weak)	-0.9858
ENST00000593237	RP11-220I1.1	-	Unaffected	Deleted	0.312489	0.206565	1.73754	0.0134209	-1070.94	0.045954	noncoding	-1.13617
ENST00000606963	CTD-3025N20.3	AC100814.1	Unaffected	Deleted	0.714495	0.609764	3.45455	0.0176565	-128.22	0.250749	noncoding (weak)	-0.883974
ENST00000567540	RP11-254F7.2	AC104794.2	Unaffected	Deleted	0.445408	-0.0749987	2.7076	0.028626	-508.41	0.266733	noncoding	-1.00931
ENST00000590677	LINC00662	LINC00662	Unaffected	Deleted	0.463834	0.0544506	4	0.0220371	-269.22	0.298701	noncoding	-1.28679
ENST00000565493	LINC00657	NORAD	Up/Down	Diploid	0.530707	0.341679	1.50303	0.0161079	-1738.33	0.000999	noncoding	-1.23861
ENST00000444125	RP11-65J3.1	LINC01503	Up/Down	Diploid	1.45586	0.0196546	3.33527	0.0195308	-296.82	0.402597	noncoding (weak)	-0.777705
ENST00000587762	MIR24-2	AC020916.1	Up/Down	Diploid	0.934386	0.140274	1.52735	0.0103037	-753.4	0.004995	noncoding	-1.17246
ENST00000460407	RP11-38P22.2	-	Up/Down	Diploid	0.729171	0.42079	3.39282	0.0126829	-501.95	0.448551	noncoding	-1.35185
ENST00000546580	RP11-620J15.3	GIHCG	Up/Down	Diploid	1.49383	0.151902	3.49453	0.0174269	-188.31	0.548452	noncoding (weak)	-0.886921
ENST00000602353	RP11-78O7.2	AC015726.1	Down	Amplified	0.906328	0.220885	3.27908	0.012894	-170.2	0.651349	noncoding	-1.13857
ENST00000411553	HCG11	HCG11	Down	Diploid	0.587686	0.128199	2.37959	0.0101437	-1545.92	0.000999	noncoding	-1.29655
ENST00000442526	RP11-517P14.2	AL450326.1	Down	Diploid	0.594923	0.0363287	2.80721	0.0139398	-835.5	0.000999	noncoding	-1.14284
ENST00000610021	RP4-813F11.4	-	Down	Diploid	0.603243	0.0813732	2.26979	0.0151786	-659.41	0.000999	noncoding	-1.22097
ENST00000551450	RP3-462E2.3	ALDH2	Down	Diploid	0.681869	0.157739	2.21786	0.0191083	-3238.35	0.000999	noncoding	-1.09102
ENST00000581471	LINC00667	LINC00667	Down	Diploid	0.750247	0.0472269	3.31544	0.0239126	-714.54	0.014985	noncoding	-1.05768
ENST00000567732	CTA-14H9.5	-	Down	Diploid	0.724373	0.161953	3.2967	0.0175439	-77.9	0.064935	noncoding	-1.25694
ENST00000508564	RP11-834C11.4	LINC02381	Down	Diploid	0.97978	0.00502105	3.14644	0.0164542	-527.19	0.302697	noncoding (weak)	-0.463865
ENST00000602901	LINC00478	MIR99AHG	Down	Diploid	0.935948	0.125953	2.9011	0.0192611	-80.8	0.415584	noncoding (weak)	-0.94168
ENST00000609183	RP11-434H6.7	AC108673.3	Down	Diploid	0.666004	0.0235403	3.23599	0.0238806	-82.51	0.533467	noncoding	-1.06969
ENST00000606482	CTD-2081C10.7	AC025175.1	Down	Diploid	0.556861	0.432407	2.63418	0.0118577	-178.76	0.732268	noncoding	-1.15316
	Essential
