# Supplementary material for: In silico prediction of housekeeping long intergenic non-coding RNAs reveals HKlincR1 as an essential player in lung cancer cell survival
Source: Sci Rep. 2019 May 14;9:7372. doi: 10.1038/s41598-019-43758-7 (PMC6517443; doi:10.1038/s41598-019-43758-7)
Supplement: Supplementary file 4 — Table S2 [file 41598_2019_43758_MOESM4_ESM.xls]

## Sheet: Up-regulated
Up-regulated protein-coding genes on knockdown of HKlincR1
stable_id	logFC	logCPM	PValue	padj	biotype	symbol
ENSG00000107731	2.67928	4.48213	4.39898e-06	0.000608169	protein_coding	UNC5B
ENSG00000167995	2.19399	1.76087	9.37864e-05	0.00599686	protein_coding	BEST1
ENSG00000172058	2.15231	1.8377	0.00162496	0.0417001	protein_coding	SERF1A
ENSG00000117289	2.10571	7.95551	1.94117e-06	0.00031287	protein_coding	TXNIP
ENSG00000071242	1.88833	1.33574	0.000879826	0.028545	protein_coding	RPS6KA2
ENSG00000106948	1.86207	5.79994	3.80388e-05	0.0032251	protein_coding	AKNA
ENSG00000174951	1.77027	1.23201	3.88311e-05	0.00327419	protein_coding	FUT1
ENSG00000139269	1.76328	1.8779	0.00183183	0.0450501	protein_coding	INHBE
ENSG00000140450	1.56416	4.01796	9.70103e-07	0.000171117	protein_coding	ARRDC4
ENSG00000155961	1.43921	1.81481	3.72237e-06	0.000533864	protein_coding	RAB39B
ENSG00000116852	1.42783	2.96833	0.000110514	0.00666336	protein_coding	KIF21B
ENSG00000172137	1.39366	2.61859	1.11985e-05	0.00132194	protein_coding	CALB2
ENSG00000232653	1.38611	-0.204115	0.000664449	0.0239921	protein_coding	GOLGA8N
ENSG00000106366	1.28843	5.69848	4.14968e-05	0.00338729	protein_coding	SERPINE1
ENSG00000070669	1.27272	8.1451	0.000516751	0.0202815	protein_coding	ASNS
ENSG00000135842	1.27254	6.86926	3.67583e-05	0.00313385	protein_coding	FAM129A
ENSG00000111981	1.22568	2.83634	0.000622691	0.0229141	protein_coding	ULBP1
ENSG00000101104	1.18536	5.35508	0.000418049	0.01759	protein_coding	PABPC1L
ENSG00000160200	1.18347	6.54516	7.89536e-05	0.00533754	protein_coding	CBS
ENSG00000149150	1.15527	2.87443	0.0010417	0.0313011	protein_coding	SLC43A1
ENSG00000136010	1.14561	5.93343	0.000189148	0.0099748	protein_coding	ALDH1L2
ENSG00000100889	1.14047	5.41625	0.000542397	0.0208298	protein_coding	PCK2
ENSG00000232833	1.12332	-0.178233	0.00178129	0.0440188	protein_coding	FAM27E3
ENSG00000170689	1.11921	4.31614	3.25138e-05	0.00291788	protein_coding	HOXB9
ENSG00000140030	1.11073	2.9037	1.81277e-05	0.0019054	protein_coding	GPR65
ENSG00000173267	1.06492	0.471136	0.00129793	0.0358239	protein_coding	SNCG
ENSG00000087074	1.05433	6.06933	0.00111409	0.032646	protein_coding	PPP1R15A
ENSG00000178343	1.05299	2.19385	0.000102448	0.00636505	protein_coding	SHISA3
ENSG00000261514	1.03324	0.0714665	0.00208086	0.0492033	protein_coding	RP11-527L4.2
ENSG00000177374	1.02401	0.367185	0.00143673	0.0384647	protein_coding	HIC1
ENSG00000168811	1.02225	2.55566	5.94458e-05	0.00428289	protein_coding	IL12A
ENSG00000148677	0.993219	3.19949	0.00186284	0.045389	protein_coding	ANKRD1
ENSG00000130766	0.982359	6.21075	0.00121208	0.0343097	protein_coding	SESN2
ENSG00000116717	0.98157	5.90276	2.54822e-05	0.00243336	protein_coding	GADD45A
ENSG00000172432	0.969037	6.167	0.00089367	0.0288535	protein_coding	GTPBP2
ENSG00000145362	0.964479	5.27312	2.84477e-07	6.12928e-05	protein_coding	ANK2
ENSG00000175197	0.964462	5.29951	0.000855513	0.0280492	protein_coding	DDIT3
ENSG00000154175	0.950045	7.41903	0.000202302	0.0104959	protein_coding	ABI3BP
ENSG00000196517	0.934333	4.57756	0.00158949	0.0409954	protein_coding	SLC6A9
ENSG00000147642	0.93238	2.78472	5.03728e-05	0.00382525	protein_coding	SYBU
ENSG00000163380	0.928732	1.1436	0.00111626	0.032646	protein_coding	LMOD3
ENSG00000153982	0.922687	3.94518	0.000762982	0.0262527	protein_coding	GDPD1
ENSG00000198380	0.902196	8.17729	1.90774e-05	0.00196484	protein_coding	GFPT1
ENSG00000073792	0.889928	6.47185	6.463e-07	0.000120953	protein_coding	IGF2BP2
ENSG00000173988	0.8829	3.72455	0.000261058	0.0126378	protein_coding	LRRC63
ENSG00000074935	0.877989	4.68749	0.0013572	0.036994	protein_coding	TUBE1
ENSG00000168297	0.836266	4.73223	4.44833e-05	0.00350072	protein_coding	PXK
ENSG00000182901	0.828845	1.69669	0.00132126	0.0362721	protein_coding	RGS7
ENSG00000160961	0.820231	2.75619	0.000591717	0.0222955	protein_coding	ZNF333
ENSG00000153291	0.819012	3.46713	0.00137739	0.0372136	protein_coding	SLC25A27
ENSG00000099875	0.818503	7.25916	2.04801e-09	7.85718e-07	protein_coding	MKNK2
ENSG00000161040	0.814094	4.96276	0.00116044	0.0334112	protein_coding	FBXL13
ENSG00000026559	0.813424	5.39043	6.53222e-06	0.000849521	protein_coding	KCNG1
ENSG00000164088	0.797657	3.54484	0.000894974	0.0288535	protein_coding	PPM1M
ENSG00000197363	0.791656	0.983247	0.00157056	0.0407125	protein_coding	ZNF517
ENSG00000092621	0.789082	7.71428	0.000172356	0.00935718	protein_coding	PHGDH
ENSG00000116584	0.784526	8.54708	9.26847e-05	0.00597622	protein_coding	ARHGEF2
ENSG00000198860	0.769698	6.01147	4.77558e-05	0.00371866	protein_coding	TSEN15
ENSG00000131018	0.768463	4.43417	4.04778e-05	0.00333964	protein_coding	SYNE1
ENSG00000187735	0.761552	5.90281	0.000450062	0.0184481	protein_coding	TCEA1
ENSG00000171160	0.758783	4.35592	0.00029689	0.0136819	protein_coding	MORN4
ENSG00000175265	0.754718	4.70506	0.00174271	0.043415	protein_coding	GOLGA8A
ENSG00000153879	0.744894	6.62007	0.000351444	0.0154565	protein_coding	CEBPG
ENSG00000103021	0.731373	4.51987	0.000133209	0.00759935	protein_coding	CCDC113
ENSG00000101695	0.722548	3.02241	0.000335856	0.0150703	protein_coding	RNF125
ENSG00000187840	0.709136	6.48613	7.27326e-06	0.000901573	protein_coding	EIF4EBP1
ENSG00000140105	0.703933	8.76045	0.00160688	0.0413746	protein_coding	WARS
ENSG00000109321	0.703707	5.94588	4.93695e-05	0.00376928	protein_coding	AREG
ENSG00000031698	0.689706	7.67573	0.000116739	0.00689032	protein_coding	SARS
ENSG00000079156	0.68727	3.22586	0.000595122	0.0222955	protein_coding	OSBPL6
ENSG00000143333	0.683693	3.97754	0.00010359	0.00641007	protein_coding	RGS16
ENSG00000006652	0.676277	7.72827	0.000449487	0.0184481	protein_coding	IFRD1
ENSG00000125826	0.674904	6.96496	0.00110479	0.0325015	protein_coding	RBCK1
ENSG00000184838	0.6742	3.18477	0.00130491	0.0359517	protein_coding	PRR16
ENSG00000153714	0.665871	5.95855	0.00199945	0.0476452	protein_coding	LURAP1L
ENSG00000087494	0.663363	3.47284	0.000174157	0.00937759	protein_coding	PTHLH
ENSG00000156587	0.662372	2.39221	0.000774328	0.0264651	protein_coding	UBE2L6
ENSG00000147162	0.657068	8.44993	0.000994883	0.0306576	protein_coding	OGT
ENSG00000135069	0.655097	8.87201	0.00169635	0.0426417	protein_coding	PSAT1
ENSG00000187801	0.650594	3.20372	0.00131457	0.0361531	protein_coding	ZFP69B
ENSG00000168944	0.645264	6.54086	0.00021228	0.0108588	protein_coding	CEP120
ENSG00000152409	0.642747	5.29238	0.0012514	0.0347897	protein_coding	JMY
ENSG00000106105	0.641234	9.31025	0.000954357	0.0298889	protein_coding	GARS
ENSG00000181264	0.637012	3.4681	0.00191145	0.0462667	protein_coding	TMEM136
ENSG00000115902	0.636591	6.06015	0.000801217	0.026846	protein_coding	SLC1A4
ENSG00000120685	0.635099	6.72547	7.28496e-06	0.000901573	protein_coding	PROSER1
ENSG00000214944	0.633457	6.93141	0.000119593	0.00701893	protein_coding	ARHGEF28
ENSG00000110619	0.624517	6.77738	0.00128559	0.035547	protein_coding	CARS
ENSG00000136997	0.618815	8.79363	0.000201275	0.0104959	protein_coding	MYC
ENSG00000178105	0.618774	7.66223	0.00186849	0.0454418	protein_coding	DDX10
ENSG00000175592	0.614144	6.77091	0.000262515	0.0126684	protein_coding	FOSL1
ENSG00000124613	0.606983	3.18361	0.00050732	0.0200137	protein_coding	ZNF391
ENSG00000121060	0.602701	7.71423	0.00197742	0.0473409	protein_coding	TRIM25
ENSG00000196935	0.601607	6.6491	0.000427521	0.0178767	protein_coding	SRGAP1
ENSG00000166986	0.590882	8.79322	0.00187991	0.0456472	protein_coding	MARS
ENSG00000090020	0.588268	6.45611	0.00039929	0.0171639	protein_coding	SLC9A1

## Sheet: Down-regulated
Down-regulated protein-coding genes on knockdown of HKlincR1.
stable_id	logFC	logCPM	PValue	padj	biotype	symbol
ENSG00000169627	-2.59479	1.5474	0.00173516	0.0433554	protein_coding	BOLA2B
ENSG00000107159	-2.46408	0.926224	2.37958e-05	0.00232592	protein_coding	CA9
ENSG00000205916	-2.22278	1.49677	7.11444e-06	0.000901573	protein_coding	DAZ4
ENSG00000072062	-1.89629	5.03794	1.06701e-59	1.63743e-55	protein_coding	PRKACA
ENSG00000135312	-1.88673	1.33179	6.0259e-12	4.20334e-09	protein_coding	HTR1B
ENSG00000102931	-1.76626	6.17284	6.80614e-47	5.22235e-43	protein_coding	ARL2BP
ENSG00000068615	-1.73445	0.0994255	8.51192e-05	0.0056793	protein_coding	REEP1
ENSG00000124785	-1.69801	0.0194774	1.97506e-05	0.00202062	protein_coding	NRN1
ENSG00000131016	-1.60678	0.626046	3.54215e-06	0.000517693	protein_coding	AKAP12
ENSG00000152284	-1.59948	-0.491126	5.06012e-05	0.00382525	protein_coding	TCF7L1
ENSG00000175220	-1.57739	4.71055	1.10674e-36	4.24601e-33	protein_coding	ARHGAP1
ENSG00000168646	-1.48494	-0.0360485	0.000250632	0.0122882	protein_coding	AXIN2
ENSG00000163435	-1.46583	0.498467	0.000111157	0.00666336	protein_coding	ELF3
ENSG00000106772	-1.4617	-0.184549	3.67537e-05	0.00313385	protein_coding	PRUNE2
ENSG00000135299	-1.4603	-0.234204	0.000847288	0.0278426	protein_coding	ANKRD6
ENSG00000103528	-1.41034	-0.258748	6.53173e-05	0.00457698	protein_coding	SYT17
ENSG00000012660	-1.39207	7.06433	4.0163e-36	1.23268e-32	protein_coding	ELOVL5
ENSG00000137440	-1.36319	3.26313	4.3621e-05	0.00346844	protein_coding	FGFBP1
ENSG00000127863	-1.35883	2.05099	4.11556e-05	0.0033774	protein_coding	TNFRSF19
ENSG00000107551	-1.34025	0.855157	2.19917e-06	0.000340894	protein_coding	RASSF4
ENSG00000170577	-1.31705	0.0470788	0.00112763	0.0327771	protein_coding	SIX2
ENSG00000198689	-1.3111	4.70485	3.54912e-24	9.07747e-21	protein_coding	SLC9A6
ENSG00000101265	-1.30098	-0.057172	0.00135155	0.0369376	protein_coding	RASSF2
ENSG00000102781	-1.28914	3.48259	2.55666e-09	9.5694e-07	protein_coding	KATNAL1
ENSG00000099849	-1.28435	2.00473	3.11923e-07	6.55722e-05	protein_coding	RASSF7
ENSG00000087258	-1.27597	-0.387222	0.000622752	0.0229141	protein_coding	GNAO1
ENSG00000175274	-1.27304	1.31088	2.60741e-07	5.79902e-05	protein_coding	TP53I11
ENSG00000168685	-1.26222	-0.00511167	9.66682e-05	0.00613004	protein_coding	IL7R
ENSG00000180447	-1.25175	3.43405	1.51908e-13	1.55412e-10	protein_coding	GAS1
ENSG00000126803	-1.22968	2.77649	5.2951e-06	0.000700505	protein_coding	HSPA2
ENSG00000106236	-1.22761	1.8212	0.000186685	0.00991302	protein_coding	NPTX2
ENSG00000167191	-1.20707	0.887494	0.00117145	0.0336649	protein_coding	GPRC5B
ENSG00000198750	-1.20047	0.280043	0.00192106	0.0463531	protein_coding	GATSL2
ENSG00000137075	-1.18993	4.14281	5.7323e-19	9.77421e-16	protein_coding	RNF38
ENSG00000065320	-1.18026	0.63899	5.46491e-05	0.00403195	protein_coding	NTN1
ENSG00000154310	-1.16259	0.720758	0.00121595	0.0343097	protein_coding	TNIK
ENSG00000116661	-1.1486	0.34762	0.000363239	0.0159265	protein_coding	FBXO2
ENSG00000116962	-1.1386	1.62746	4.02393e-06	0.000571771	protein_coding	NID1
ENSG00000180739	-1.13243	0.206319	0.00163256	0.0417555	protein_coding	S1PR5
ENSG00000111962	-1.12382	-0.226127	0.00154885	0.0404229	protein_coding	UST
ENSG00000072501	-1.12117	8.37218	1.91623e-23	4.20092e-20	protein_coding	SMC1A
ENSG00000106031	-1.10989	0.125918	0.000527995	0.0204634	protein_coding	HOXA13
ENSG00000135378	-1.09475	0.720552	0.000172558	0.00935718	protein_coding	PRRG4
ENSG00000155097	-1.07323	6.02911	1.18903e-18	1.82468e-15	protein_coding	ATP6V1C1
ENSG00000068078	-1.07145	1.12423	2.55292e-05	0.00243336	protein_coding	FGFR3
ENSG00000070182	-1.06469	0.501261	0.000464385	0.0188155	protein_coding	SPTB
ENSG00000171246	-1.05929	2.82702	2.23785e-07	5.12568e-05	protein_coding	NPTX1
ENSG00000154146	-1.05735	1.97123	1.85702e-05	0.00192553	protein_coding	NRGN
ENSG00000188015	-1.0547	0.170559	0.00169745	0.0426417	protein_coding	S100A3
ENSG00000144736	-1.05452	3.98405	5.40105e-12	3.94688e-09	protein_coding	SHQ1
ENSG00000076716	-1.04931	0.112303	0.000827347	0.0275251	protein_coding	GPC4
ENSG00000187957	-1.04658	7.95507	3.81198e-21	7.31234e-18	protein_coding	DNER
ENSG00000176490	-1.03511	1.31516	2.61626e-05	0.00247834	protein_coding	DIRAS1
ENSG00000003137	-1.02482	2.23672	5.80111e-05	0.00419924	protein_coding	CYP26B1
ENSG00000171551	-1.00047	0.904739	0.00173749	0.0433554	protein_coding	ECEL1
ENSG00000169242	-0.989624	5.6317	3.08782e-12	2.49398e-09	protein_coding	EFNA1
ENSG00000111674	-0.989471	3.90338	5.24937e-06	0.000700494	protein_coding	ENO2
ENSG00000144677	-0.983584	3.01408	0.000923001	0.0292652	protein_coding	CTDSPL
ENSG00000136869	-0.981402	1.17506	0.000270399	0.0129269	protein_coding	TLR4
ENSG00000132294	-0.965676	5.52891	1.46662e-17	2.04607e-14	protein_coding	EFR3A
ENSG00000166313	-0.960603	0.457649	0.00108907	0.0322921	protein_coding	APBB1
ENSG00000145685	-0.953012	4.52748	1.28468e-11	8.57161e-09	protein_coding	LHFPL2
ENSG00000205755	-0.952292	1.35137	7.95502e-05	0.00535429	protein_coding	CRLF2
ENSG00000117152	-0.950025	3.85071	1.38254e-11	8.5872e-09	protein_coding	RGS4
ENSG00000174010	-0.945795	4.67072	2.19732e-15	2.4151e-12	protein_coding	KLHL15
ENSG00000235878	-0.943643	0.425063	0.00144467	0.0384846	protein_coding	AP001468.1
ENSG00000153814	-0.940881	3.1691	2.1509e-07	5.0781e-05	protein_coding	JAZF1
ENSG00000080822	-0.940859	5.28028	1.90727e-15	2.4151e-12	protein_coding	CLDND1
ENSG00000165795	-0.936854	2.03628	7.47444e-05	0.00507534	protein_coding	NDRG2
ENSG00000165272	-0.936371	2.50407	1.3621e-05	0.00151882	protein_coding	AQP3
ENSG00000143797	-0.932116	4.27735	1.0502e-07	2.82742e-05	protein_coding	MBOAT2
ENSG00000140092	-0.929756	1.59211	0.000288464	0.0134963	protein_coding	FBLN5
ENSG00000108821	-0.922046	3.19262	1.25943e-05	0.00143165	protein_coding	COL1A1
ENSG00000178184	-0.916206	2.53639	1.54119e-06	0.000257077	protein_coding	PARD6G
ENSG00000116133	-0.910419	6.8428	5.38007e-05	0.00398853	protein_coding	DHCR24
ENSG00000154978	-0.909819	3.10003	2.3163e-06	0.000355459	protein_coding	VOPP1
ENSG00000123892	-0.906267	0.816967	0.000831159	0.0275347	protein_coding	RAB38
ENSG00000205213	-0.905445	6.17775	1.40872e-07	3.6641e-05	protein_coding	LGR4
ENSG00000135048	-0.904932	4.9343	3.13041e-06	0.000466401	protein_coding	TMEM2
ENSG00000174516	-0.903245	2.89677	7.28238e-06	0.000901573	protein_coding	PELI3
ENSG00000143845	-0.901857	1.13391	0.000593879	0.0222955	protein_coding	ETNK2
ENSG00000136867	-0.899955	2.12405	4.02562e-05	0.00333931	protein_coding	SLC31A2
ENSG00000170855	-0.899215	4.73896	3.7996e-10	1.61968e-07	protein_coding	TRIAP1
ENSG00000120162	-0.899034	1.21448	0.00102654	0.0311331	protein_coding	MOB3B
ENSG00000112972	-0.897953	6.84213	4.66945e-06	0.000628574	protein_coding	HMGCS1
ENSG00000132002	-0.879531	6.54692	0.00189544	0.0459516	protein_coding	DNAJB1
ENSG00000214706	-0.879398	6.41395	3.8511e-12	2.95495e-09	protein_coding	IFRD2
ENSG00000138764	-0.874166	3.77773	6.50291e-05	0.00457698	protein_coding	CCNG2
ENSG00000078177	-0.873916	4.55594	3.83095e-08	1.15274e-05	protein_coding	N4BP2
ENSG00000024526	-0.871724	7.07663	3.19354e-10	1.40023e-07	protein_coding	DEPDC1
ENSG00000175305	-0.869964	3.06875	0.000962934	0.0300961	protein_coding	CCNE2
ENSG00000125170	-0.865319	1.77161	0.000209405	0.0107567	protein_coding	DOK4
ENSG00000121454	-0.864619	1.68693	0.00202591	0.0481264	protein_coding	LHX4
ENSG00000133104	-0.86217	6.16232	2.20327e-15	2.4151e-12	protein_coding	SPG20
ENSG00000052795	-0.861097	3.18432	7.91472e-07	0.000144594	protein_coding	FNIP2
ENSG00000075303	-0.856186	4.79085	2.43883e-11	1.38616e-08	protein_coding	SLC25A40
ENSG00000149260	-0.848987	0.971878	0.00110555	0.0325015	protein_coding	CAPN5
ENSG00000211448	-0.841948	4.94962	1.13261e-06	0.000195293	protein_coding	DIO2
ENSG00000108946	-0.841552	8.78588	1.02562e-12	9.25832e-10	protein_coding	PRKAR1A
ENSG00000126453	-0.838721	4.0828	6.64189e-08	1.82012e-05	protein_coding	BCL2L12
ENSG00000182685	-0.836649	1.21383	0.00102067	0.0311331	protein_coding	BRICD5
ENSG00000139998	-0.830935	2.82807	8.24389e-06	0.00101209	protein_coding	RAB15
ENSG00000112655	-0.817973	1.28583	0.000787752	0.0265689	protein_coding	PTK7
ENSG00000213066	-0.817476	3.88227	2.14171e-08	6.84723e-06	protein_coding	FGFR1OP
ENSG00000076706	-0.817078	2.46158	0.00112385	0.0327771	protein_coding	MCAM
ENSG00000167680	-0.813586	3.51512	6.80388e-05	0.00472454	protein_coding	SEMA6B
ENSG00000215114	-0.809886	4.96987	1.78283e-11	1.05228e-08	protein_coding	UBXN2B
ENSG00000196611	-0.809126	2.39734	9.32875e-05	0.00598992	protein_coding	MMP1
ENSG00000135108	-0.808347	5.90017	6.00591e-13	5.76042e-10	protein_coding	FBXO21
ENSG00000167553	-0.807189	8.72147	4.17348e-11	2.20849e-08	protein_coding	TUBA1C
ENSG00000119508	-0.805845	4.05042	2.46486e-05	0.00239404	protein_coding	NR4A3
ENSG00000198624	-0.805512	2.4375	4.22575e-05	0.00341056	protein_coding	CCDC69
ENSG00000167549	-0.803908	1.70843	0.00106304	0.0317999	protein_coding	CORO6
ENSG00000073756	-0.801962	4.31969	1.44485e-05	0.00159516	protein_coding	PTGS2
ENSG00000113595	-0.797729	3.75459	2.262e-08	7.08421e-06	protein_coding	TRIM23
ENSG00000197930	-0.795501	7.057	9.21857e-11	4.56349e-08	protein_coding	ERO1L
ENSG00000168101	-0.79361	2.23304	0.00137046	0.0371574	protein_coding	NUDT16L1
ENSG00000067064	-0.793442	6.74495	1.82755e-05	0.00190786	protein_coding	IDI1
ENSG00000112773	-0.780899	7.19117	0.000703078	0.0248604	protein_coding	FAM46A
ENSG00000145335	-0.777661	5.64239	1.26531e-07	3.34784e-05	protein_coding	SNCA
ENSG00000104812	-0.77742	6.03408	7.89496e-09	2.69236e-06	protein_coding	GYS1
ENSG00000006432	-0.776922	2.0761	0.000746125	0.0258466	protein_coding	MAP3K9
ENSG00000104756	-0.772308	5.51978	1.50855e-12	1.28613e-09	protein_coding	KCTD9
ENSG00000124171	-0.767605	1.76425	0.000594421	0.0222955	protein_coding	PARD6B
ENSG00000125398	-0.766705	5.49626	4.50817e-10	1.86979e-07	protein_coding	SOX9
ENSG00000138439	-0.765472	2.50223	7.36163e-05	0.00502096	protein_coding	FAM117B
ENSG00000078804	-0.762651	2.84936	0.00048123	0.0193323	protein_coding	TP53INP2
ENSG00000065361	-0.755714	1.9425	0.00181279	0.0446534	protein_coding	ERBB3
ENSG00000182220	-0.753664	6.30654	1.39893e-11	8.5872e-09	protein_coding	ATP6AP2
ENSG00000041982	-0.744736	3.36199	0.000402074	0.017195	protein_coding	TNC
ENSG00000155876	-0.742703	5.07909	8.6118e-10	3.47781e-07	protein_coding	RRAGA
ENSG00000170633	-0.735078	5.03093	3.03229e-09	1.10794e-06	protein_coding	RNF34
ENSG00000157240	-0.734096	1.77439	0.00186134	0.045389	protein_coding	FZD1
ENSG00000156876	-0.732797	4.24248	2.77835e-07	6.09093e-05	protein_coding	SASS6
ENSG00000170348	-0.726599	7.41869	1.18217e-10	5.66923e-08	protein_coding	TMED10
ENSG00000126561	-0.726382	2.70111	8.69817e-05	0.00575354	protein_coding	STAT5A
ENSG00000188042	-0.72323	2.32295	8.66562e-05	0.00575354	protein_coding	ARL4C
ENSG00000186480	-0.722592	7.43115	7.05894e-05	0.00485659	protein_coding	INSIG1
ENSG00000125538	-0.718791	3.63409	0.00196931	0.0472205	protein_coding	IL1B
ENSG00000133216	-0.71798	2.49335	0.000580992	0.0221238	protein_coding	EPHB2
ENSG00000137825	-0.711359	2.28356	0.000561374	0.0214834	protein_coding	ITPKA
ENSG00000178252	-0.711329	6.42103	7.70733e-11	3.94255e-08	protein_coding	WDR6
ENSG00000108578	-0.709315	6.37057	1.46457e-10	6.81072e-08	protein_coding	BLMH
ENSG00000145016	-0.708663	4.46797	1.61055e-08	5.2586e-06	protein_coding	KIAA0226
ENSG00000009709	-0.70805	4.35224	0.000194814	0.0102384	protein_coding	PAX7
ENSG00000101935	-0.707351	5.62897	1.61335e-10	7.28191e-08	protein_coding	AMMECR1
ENSG00000158292	-0.70722	2.01658	0.00157918	0.040798	protein_coding	GPR153
ENSG00000099889	-0.70649	2.06022	0.00101617	0.0311331	protein_coding	ARVCF
ENSG00000100600	-0.696898	4.73523	5.53337e-07	0.000106144	protein_coding	LGMN
ENSG00000069667	-0.693784	3.77192	0.000177243	0.0095104	protein_coding	RORA
ENSG00000131015	-0.687485	2.62802	0.000114109	0.00678422	protein_coding	ULBP2
ENSG00000107130	-0.68516	7.21007	1.31097e-09	5.15851e-07	protein_coding	NCS1
ENSG00000115194	-0.682908	3.34854	4.87159e-05	0.00375368	protein_coding	SLC30A3
ENSG00000146858	-0.681975	3.63534	3.48387e-05	0.0030754	protein_coding	ZC3HAV1L
ENSG00000135245	-0.680981	4.50623	1.25393e-05	0.00143165	protein_coding	HILPDA
ENSG00000087448	-0.680062	4.67141	2.40963e-07	5.43798e-05	protein_coding	KLHL42
ENSG00000160867	-0.676049	4.04288	4.82266e-07	9.48827e-05	protein_coding	FGFR4
ENSG00000172766	-0.675846	4.12524	1.09707e-06	0.000191315	protein_coding	NAA16
ENSG00000197119	-0.66247	3.70358	0.00011005	0.00666336	protein_coding	SLC25A29
ENSG00000072042	-0.661765	6.44198	4.70422e-09	1.67886e-06	protein_coding	RDH11
ENSG00000113742	-0.661697	5.13573	4.3368e-07	8.72717e-05	protein_coding	CPEB4
ENSG00000129480	-0.661318	4.13555	6.74192e-06	0.00086218	protein_coding	DTD2
ENSG00000165169	-0.661282	4.70047	1.60515e-07	3.97301e-05	protein_coding	DYNLT3
ENSG00000128228	-0.65941	5.0478	0.000292664	0.0136346	protein_coding	SDF2L1
ENSG00000102362	-0.658845	3.10345	0.000411394	0.0174882	protein_coding	SYTL4
ENSG00000132196	-0.657372	3.50978	0.000503217	0.0199545	protein_coding	HSD17B7
ENSG00000145920	-0.65053	5.22114	5.11178e-05	0.00384536	protein_coding	CPLX2
ENSG00000167508	-0.649688	5.09739	0.000243482	0.0120144	protein_coding	MVD
ENSG00000136213	-0.648811	4.02656	0.000140814	0.0078866	protein_coding	CHST12
ENSG00000081760	-0.646943	5.19413	2.87572e-07	6.12928e-05	protein_coding	AACS
ENSG00000105767	-0.646852	2.81911	0.000527948	0.0204634	protein_coding	CADM4
ENSG00000163694	-0.646239	6.9936	6.22132e-09	2.16983e-06	protein_coding	RBM47
ENSG00000129173	-0.645602	3.43444	0.000127137	0.00739033	protein_coding	E2F8
ENSG00000168917	-0.644347	3.83944	3.59942e-06	0.000521101	protein_coding	SLC35G2
ENSG00000150457	-0.643772	5.45424	2.09309e-07	5.0781e-05	protein_coding	LATS2
ENSG00000185499	-0.641617	3.27241	0.000188545	0.0099748	protein_coding	MUC1
ENSG00000172819	-0.640912	4.01478	0.000260417	0.0126378	protein_coding	RARG
ENSG00000169258	-0.640487	3.88397	0.00203932	0.0483699	protein_coding	GPRIN1
ENSG00000113384	-0.638712	6.24658	4.12935e-08	1.19564e-05	protein_coding	GOLPH3
ENSG00000103449	-0.638643	4.84048	4.22391e-05	0.00341056	protein_coding	SALL1
ENSG00000137285	-0.636831	2.35776	0.000922448	0.0292652	protein_coding	TUBB2B
ENSG00000170006	-0.635844	3.55656	0.000282615	0.0133858	protein_coding	TMEM154
ENSG00000151414	-0.635353	8.82124	6.37288e-08	1.77815e-05	protein_coding	NEK7
ENSG00000204386	-0.634282	4.65691	1.89794e-06	0.00031287	protein_coding	NEU1
ENSG00000171451	-0.631981	4.06415	2.96293e-06	0.000445776	protein_coding	DSEL
ENSG00000094804	-0.631897	6.3041	4.39042e-05	0.00347296	protein_coding	CDC6
ENSG00000122779	-0.630699	5.04655	5.13826e-07	9.98124e-05	protein_coding	TRIM24
ENSG00000185963	-0.62914	6.57438	5.62622e-08	1.59889e-05	protein_coding	BICD2
ENSG00000198431	-0.627827	10.9095	2.0184e-05	0.00205128	protein_coding	TXNRD1
ENSG00000168306	-0.62754	3.22521	0.000142234	0.00790839	protein_coding	ACOX2
ENSG00000165417	-0.627229	6.05003	2.12958e-07	5.0781e-05	protein_coding	GTF2A1
ENSG00000101413	-0.626277	5.13696	1.56434e-07	3.93546e-05	protein_coding	RPRD1B
ENSG00000133059	-0.623201	6.29726	1.59908e-08	5.2586e-06	protein_coding	DSTYK
ENSG00000103066	-0.622812	3.2356	9.87149e-05	0.00620852	protein_coding	PLA2G15
ENSG00000162063	-0.619441	5.43346	5.61329e-05	0.0041216	protein_coding	CCNF
ENSG00000147526	-0.61853	5.06047	1.95722e-06	0.00031287	protein_coding	TACC1
ENSG00000131165	-0.618524	6.18308	8.91872e-07	0.000159147	protein_coding	CHMP1A
ENSG00000120437	-0.618161	6.09054	2.81687e-05	0.00261986	protein_coding	ACAT2
ENSG00000103226	-0.618018	5.83347	0.00122456	0.0343549	protein_coding	NOMO3
ENSG00000106367	-0.615792	6.72125	1.23254e-06	0.000210162	protein_coding	AP1S1
ENSG00000177679	-0.615566	3.00322	0.000632098	0.0229907	protein_coding	SRRM3
ENSG00000143061	-0.614132	4.22592	0.00103279	0.0312606	protein_coding	IGSF3
ENSG00000225697	-0.613742	4.32551	0.000182667	0.00976728	protein_coding	SLC26A6
ENSG00000185697	-0.611687	5.37322	0.000944231	0.0296323	protein_coding	MYBL1
ENSG00000136295	-0.610773	4.76703	3.18039e-05	0.00288962	protein_coding	TTYH3
ENSG00000104549	-0.610631	6.27861	0.000128673	0.00745136	protein_coding	SQLE
ENSG00000089123	-0.608813	2.26486	0.00148092	0.0391156	protein_coding	TASP1
ENSG00000180901	-0.608664	5.11819	4.18225e-06	0.000588815	protein_coding	KCTD2
ENSG00000174032	-0.605957	4.70049	4.37894e-07	8.72717e-05	protein_coding	SLC25A30
ENSG00000052802	-0.602318	5.87133	0.00102625	0.0311331	protein_coding	MSMO1
ENSG00000147383	-0.600866	5.70018	0.00059567	0.0222955	protein_coding	NSDHL
ENSG00000085063	-0.59935	5.90754	3.90765e-08	1.15321e-05	protein_coding	CD59
ENSG00000129128	-0.599341	6.58653	3.00095e-08	9.21052e-06	protein_coding	SPCS3
ENSG00000162433	-0.597747	3.58148	0.000209583	0.0107567	protein_coding	AK4
ENSG00000168496	-0.596176	6.50536	0.00185292	0.045389	protein_coding	FEN1
ENSG00000137273	-0.592204	3.8969	0.000731429	0.0254291	protein_coding	FOXF2
ENSG00000197355	-0.59192	3.69501	0.000918217	0.0292652	protein_coding	UAP1L1
ENSG00000107984	-0.591497	6.9981	0.000331916	0.0149811	protein_coding	DKK1
ENSG00000163251	-0.590641	3.99213	0.00022865	0.0114363	protein_coding	FZD5
ENSG00000086619	-0.588455	4.07385	8.84448e-05	0.00579559	protein_coding	ERO1LB
ENSG00000174684	-0.587335	3.72321	0.00113885	0.0329334	protein_coding	B3GNT1
ENSG00000160446	-0.586276	4.50001	0.000633901	0.0229973	protein_coding	ZDHHC12
ENSG00000107262	-0.585728	5.36269	0.000784037	0.0265234	protein_coding	BAG1
